# Supplementary material for: Evaluation of the Microbial Quality of Hermetia illucens Larvae for Animal Feed and Human Consumption: Study of Different Type of Rearing Substrates
Source: Foods. 2024 May 20;13(10):1587. doi: 10.3390/foods13101587 (PMC11120926; doi:10.3390/foods13101587)
Supplement: Supplementary file 1 [file foods-13-01587-s001.zip]

Archive with 3 entries (2 files):
- foods-2959391-supplementary/
- foods-2959391-supplementary/foods-2959391-supplementary-file S1.xlsx
- foods-2959391-supplementary/foods-2959391-supplementary-file S2.pdf
