# Supplementary material for: Evaluation of the Microbial Quality of Hermetia illucens Larvae for Animal Feed and Human Consumption: Study of Different Type of Rearing Substrates
Source: Foods. 2024 May 20;13(10):1587. doi: 10.3390/foods13101587 (PMC11120926; doi:10.3390/foods13101587)
Supplement: Supplementary file 1 [file foods-13-01587-s001.zip › foods-2959391-supplementary/foods-2959391-supplementary-file S1.xlsx]

## Sheet: Cultural results
	File S1: Results extracted from studies included in the systematic review on the microbial contaminations of Hermetia illucens larvae, substrate and frass
	Reference	Type of sample	category	Specific conditions	Number of samples	Microbiological parameter (as reported in the publication)	Microbiological parameter (as interpreted, considering the analytical method, to extract information for Table X)	Levels reported log cfu/g	Analytical method
	Bessa et al 2021	Boiled	Heat-treated	F1 blanched 100°C 60 sec Broiler-based diet wheat bran, broiler pellets, micropack, water, F1 broiler-based diet, F2 Brewers' grain by product, F3 Cereal grains by product	6	Total viable count	Aerobic mesophilic total viable count	2,1 ± 0,3	TSA 37 °C for 48 h
	Bessa et al 2021	Boiled	Heat-treated	F2 blanched 100°C 60 sec Broiler-based diet wheat bran, broiler pellets, micropack, water, F1 broiler-based diet, F2 Brewers' grain by product, F3 Cereal grains by product	6	Total viable count	Aerobic mesophilic total viable count	2,2 ± 0,0	TSA 37 °C for 48 h
	Bessa et al 2021	Boiled	Heat-treated	F3 blanched 100°C 60 sec Broiler-based diet wheat bran, broiler pellets, micropack, water, F1 broiler-based diet, F2 Brewers' grain by product, F3 Cereal grains by product	6	Total viable count	Aerobic mesophilic total viable count	2,2 ± 0,1	TSA 37 °C for 48 h
	Bessa et al 2021	Frozen	Raw	F2 frozen Broiler-based diet wheat bran, broiler pellets, micropack, water	6	Total viable count	Aerobic mesophilic total viable count	5,5 ± 0,0	TSA 37 °C for 48 h
	Bessa et al 2021	Frozen	Raw	F1 frozen Broiler-based diet wheat bran, broiler pellets, micropack, water	6	Total viable count	Aerobic mesophilic total viable count	5,5 ± 0,4	TSA 37 °C for 48 h
	Bessa et al 2021	Frozen	Raw	F3 frozen Broiler-based diet wheat bran, broiler pellets, micropack, water	6	Total viable count	Aerobic mesophilic total viable count	5,5 ± 0,8	TSA 37 °C for 48 h
	Bessa et al 2021	Frozen	Raw	F2 frozen Broiler-based diet wheat bran, broiler pellets, micropack, water	6	Total viable count	Aerobic mesophilic total viable count	5,5 ± 0,9	TSA 37 °C for 48 h
	Bessa et al 2021	Raw	Raw	F1 feed1	6	total viable count	Aerobic mesophilic total viable count	TNTC	TSA 37 °C for 48 h
	Bessa et al 2021	Raw	Raw	F2 feed2	6	total viable count	Aerobic mesophilic total viable count	TNTC	TSA 37 °C for 48 h
	Bessa et al 2021	Raw	Raw	F3 feed3	6	total viable count	Aerobic mesophilic total viable count	TNTC	TSA 37 °C for 48 h
	Bessa et al 2021	Boiled	Heat-treated	F1 blanched 100°C 60 sec Broiler-based diet wheat bran, broiler pellets, micropack, water, F1 broiler-based diet, F2 Brewers' grain by product, F3 Cereal grains by product	6	Bacillus cereus	Bacillus cereus group	1,7 ± 0,0	ISO 21871
	Bessa et al 2021	Boiled	Heat-treated	F2 blanched 100°C 60 sec Broiler-based diet wheat bran, broiler pellets, micropack, water, F1 broiler-based diet, F2 Brewers' grain by product, F3 Cereal grains by product	6	Bacillus cereus	Bacillus cereus group	2,0 ± 0,2	ISO 21871
	Bessa et al 2021	Boiled	Heat-treated	F3 blanched 100°C 60 sec Broiler-based diet wheat bran, broiler pellets, micropack, water, F1 broiler-based diet, F2 Brewers' grain by product, F3 Cereal grains by product	6	Bacillus cereus	Bacillus cereus group	2,0 ± 0,2	ISO 21871
	Bessa et al 2021	Frozen	Raw	F1 frozen Broiler-based diet wheat bran, broiler pellets, micropack, water	6	Bacillus cereus	Bacillus cereus group	2,0 ± 0,01	ISO 21871
	Bessa et al 2021	Frozen	Raw	F3 frozen Broiler-based diet wheat bran, broiler pellets, micropack, water	6	Bacillus cereus	Bacillus cereus group	2,0 ± 0,2	ISO 21871
	Bessa et al 2021	Frozen	Raw	F2 frozen Broiler-based diet wheat bran, broiler pellets, micropack, water	6	Bacillus cereus	Bacillus cereus group	2,2 ± 0,0	ISO 21871
	Bessa et al 2021	Frozen	Raw	F2 frozen Broiler-based diet wheat bran, broiler pellets, micropack, water	6	Bacillus cereus	Bacillus cereus group	2,2 ± 0,0	ISO 21871
	Bessa et al 2021	Boiled	Heat-treated	F1 blanched 100°C 60 sec Broiler-based diet wheat bran, broiler pellets, micropack, water, F1 broiler-based diet, F2 Brewers' grain by product, F3 Cereal grains by product	6	Escherichia coli	Escherichia coli	1,5 ± 0,8	ISO 21528-2
	Bessa et al 2021	Boiled	Heat-treated	F2 blanched 100°C 60 sec Broiler-based diet wheat bran, broiler pellets, micropack, water, F1 broiler-based diet, F2 Brewers' grain by product, F3 Cereal grains by product	6	Escherichia coli	Escherichia coli	1,5 ± 0,0	ISO 21528-2
	Bessa et al 2021	Boiled	Heat-treated	F3 blanched 100°C 60 sec Broiler-based diet wheat bran, broiler pellets, micropack, water, F1 broiler-based diet, F2 Brewers' grain by product, F3 Cereal grains by product	6	Escherichia coli	Escherichia coli	1,3 ± 0,8	ISO 21528-2
	Bessa et al 2021	Frozen	Raw	F1 frozen Broiler-based diet wheat bran, broiler pellets, micropack, water	6	Escherichia coli	Escherichia coli	4,5 ± 0,5	ISO 21528-2
	Bessa et al 2021	Frozen	Raw	F2 frozen Broiler-based diet wheat bran, broiler pellets, micropack, water	6	Escherichia coli	Escherichia coli	4,5 ± 0,5	ISO 21528-2
	Bessa et al 2021	Frozen	Raw	F3 frozen Broiler-based diet wheat bran, broiler pellets, micropack, water	6	Escherichia coli	Escherichia coli	4,5 ± 0,0	ISO 21528-2
	Bessa et al 2021	Frozen	Raw	F2 frozen Broiler-based diet wheat bran, broiler pellets, micropack, water	6	Escherichia coli	Escherichia coli	4,5 ± 0,0	ISO 21528-2
	Bessa et al 2021	Boiled	Heat-treated	F1 blanched 100°C 60 sec Broiler-based diet wheat bran, broiler pellets, micropack, water, F1 broiler-based diet, F2 Brewers' grain by product, F3 Cereal grains by product	6	Listeria spp.	Listeria monocytogenes	None detected	ISO 11290-2:1998 + A1
	Bessa et al 2021	Boiled	Heat-treated	F2 blanched 100°C 60 sec Broiler-based diet wheat bran, broiler pellets, micropack, water, F1 broiler-based diet, F2 Brewers' grain by product, F3 Cereal grains by product	6	Listeria spp.	Listeria monocytogenes	None detected	ISO 11290-2:1998 + A1
	Bessa et al 2021	Boiled	Heat-treated	F3 blanched 100°C 60 sec Broiler-based diet wheat bran, broiler pellets, micropack, water, F1 broiler-based diet, F2 Brewers' grain by product, F3 Cereal grains by product	6	Listeria spp.	Listeria monocytogenes	None detected	ISO 11290-2:1998 + A1
	Bessa et al 2021	Frozen	Raw	F1 frozen Broiler-based diet wheat bran, broiler pellets, micropack, water	6	Listeria spp.	Listeria monocytogenes	None detected	ISO 11290-2:1998 + A1
	Bessa et al 2021	Frozen	Raw	F2 frozen Broiler-based diet wheat bran, broiler pellets, micropack, water	6	Listeria spp.	Listeria monocytogenes	None detected	ISO 11290-2:1998 + A1
	Bessa et al 2021	Frozen	Raw	F3 frozen Broiler-based diet wheat bran, broiler pellets, micropack, water	6	Listeria spp.	Listeria monocytogenes	None detected	ISO 11290-2:1998 + A1
	Bessa et al 2021	Frozen	Raw	F2 frozen Broiler-based diet wheat bran, broiler pellets, micropack, water	6	Listeria spp.	Listeria monocytogenes	None detected	ISO 11290-2:1998 + A1
	Bessa et al 2021	Boiled	Heat-treated	F1 blanched 100°C 60 sec Broiler-based diet wheat bran, broiler pellets, micropack, water, F1 broiler-based diet, F2 Brewers' grain by product, F3 Cereal grains by product	6	Salmonella spp.	Salmonella spp.	None detected	ISO 6579:2002 + A1
	Bessa et al 2021	Boiled	Heat-treated	F2 blanched 100°C 60 sec Broiler-based diet wheat bran, broiler pellets, micropack, water, F1 broiler-based diet, F2 Brewers' grain by product, F3 Cereal grains by product	6	Salmonella spp.	Salmonella spp.	None detected	ISO 6579:2002 + A1
	Bessa et al 2021	Boiled	Heat-treated	F3 blanched 100°C 60 sec Broiler-based diet wheat bran, broiler pellets, micropack, water, F1 broiler-based diet, F2 Brewers' grain by product, F3 Cereal grains by product	6	Salmonella spp.	Salmonella spp.	None detected	ISO 6579:2002 + A1
	Bessa et al 2021	Frozen	Raw	F1 frozen Broiler-based diet wheat bran, broiler pellets, micropack, water	6	Salmonella spp.	Salmonella spp.	None detected	ISO 6579:2002 + A1
	Bessa et al 2021	Frozen	Raw	F2 frozen Broiler-based diet wheat bran, broiler pellets, micropack, water	6	Salmonella spp.	Salmonella spp.	None detected	ISO 6579:2002 + A1
	Bessa et al 2021	Frozen	Raw	F3 frozen Broiler-based diet wheat bran, broiler pellets, micropack, water	6	Salmonella spp.	Salmonella spp.	None detected	ISO 6579:2002 + A1
	Bessa et al 2021	Frozen	Raw	F2 frozen Broiler-based diet wheat bran, broiler pellets, micropack, water	6	Salmonella spp.	Salmonella spp.	None detected	ISO 6579:2002 + A1
	Campbell et al., 2020	Boiled	Heat-treated	90°C 10 min	3	Total viable counts	Aerobic mesophilic total viable count	5.52	tryptone soya agar with 0,6% yeast extract plates, aerobic incubation at 30°C for 48h
	Campbell et al., 2020	Boiled	Heat-treated	90°C 15 min	3	Total viable counts	Aerobic mesophilic total viable count	5.63	tryptone soya agar with 0,6% yeast extract plates, aerobic incubation at 30°C for 48h
	Campbell et al., 2020	Frozen	Raw	-18°C for 1 hour	3	Total viable counts	Aerobic mesophilic total viable count	7.97	tryptone soya agar with 0,6% yeast extract plates, aerobic incubation at 30°C for 48h
	Campbell et al., 2020	High-pressure	Heat-treated	400 MPa for 10 min	3	Total viable counts	Aerobic mesophilic total viable count	6.53	tryptone soya agar with 0,6% yeast extract plates, aerobic incubation at 30°C for 48h
	Campbell et al., 2020	High-pressure	Heat-treated	600 MPa for 10 min	3	Total viable counts	Aerobic mesophilic total viable count	6.67	tryptone soya agar with 0,6% yeast extract plates, aerobic incubation at 30°C for 48h
	Campbell et al., 2020	High-pressure	Heat-treated	600 MPa for 1,5 min	3	Total viable counts	Aerobic mesophilic total viable count	7.28	tryptone soya agar with 0,6% yeast extract plates, aerobic incubation at 30°C for 48h
	Campbell et al., 2020	High-pressure	Heat-treated	400 MPa for 1,5 min	3	Total viable counts	Aerobic mesophilic total viable count	7.65	tryptone soya agar with 0,6% yeast extract plates, aerobic incubation at 30°C for 48h
	Campbell et al., 2020	Frozen	Raw	-18°C for 1 hour	3	Enterobacteriaceae	Enterobacteriaceae	7.65	Violet RedBile Glucose Agar aerobic incubation at 37°C for 72h
	Campbell et al., 2020	Boiled	Heat-treated	90°C 10 min	3	Enterobacteriaceae	Enterobacteriaceae	<2	Violet RedBile Glucose Agar aerobic incubation at 37°C for 72h
	Campbell et al., 2020	Boiled	Heat-treated	90°C 15 min	3	Enterobacteriaceae	Enterobacteriaceae	<2	Violet RedBile Glucose Agar aerobic incubation at 37°C for 72h
	Campbell et al., 2020	High-pressure	Heat-treated	600 MPa for 1,5 min	3	Enterobacteriaceae	Enterobacteriaceae	2.09	Violet RedBile Glucose Agar aerobic incubation at 37°C for 72h
	Campbell et al., 2020	High-pressure	Heat-treated	400 MPa for 10 min	3	Enterobacteriaceae	Enterobacteriaceae	3.32	Violet RedBile Glucose Agar aerobic incubation at 37°C for 72h
	Campbell et al., 2020	High-pressure	Heat-treated	400 MPa for 1,5 min	3	Enterobacteriaceae	Enterobacteriaceae	6.12	Violet RedBile Glucose Agar aerobic incubation at 37°C for 72h
	Campbell et al., 2020	High-pressure	Heat-treated	600 MPa for 10 min	3	Enterobacteriaceae	Enterobacteriaceae	<2	Violet RedBile Glucose Agar aerobic incubation at 37°C for 72h
	Campbell et al., 2020	Frozen	Raw	-18°C for 1 hour	3	Lactic acid bacteria	Lactic Acid Bacteria	6.5	Man Rogosa and Sharp agar aerbic incubation at 30°C for 72h
	Campbell et al., 2020	Boiled	Heat-treated	90°C 10 min	3	Lactic acid bacteria	Lactic Acid Bacteria	<2	Man Rogosa and Sharp agar aerbic incubation at 30°C for 72h
	Campbell et al., 2020	Boiled	Heat-treated	90°C 15 min	3	Lactic acid bacteria	Lactic Acid Bacteria	<2	Man Rogosa and Sharp agar aerbic incubation at 30°C for 72h
	Campbell et al., 2020	High-pressure	Heat-treated	400 MPa for 10 min	3	Lactic acid bacteria	Lactic Acid Bacteria	4.73	Man Rogosa and Sharp agar aerbic incubation at 30°C for 72h
	Campbell et al., 2020	High-pressure	Heat-treated	400 MPa for 1,5 min	3	Lactic acid bacteria	Lactic Acid Bacteria	6.6	Man Rogosa and Sharp agar aerbic incubation at 30°C for 72h
	Campbell et al., 2020	High-pressure	Heat-treated	600 MPa for 1,5 min	3	Lactic acid bacteria	Lactic Acid Bacteria	<2	Man Rogosa and Sharp agar aerbic incubation at 30°C for 72h
	Campbell et al., 2020	High-pressure	Heat-treated	600 MPa for 10 min	3	Lactic acid bacteria	Lactic Acid Bacteria	<2	Man Rogosa and Sharp agar aerbic incubation at 30°C for 72h
	Campbell et al., 2020	Frozen	Raw	-18°C for 1 hour	3	Yeast and moulds	Yeasts/molds	5.07	Dextrose Rose-Bengal Chloramphenicol agar at 25°C for 72 and 120h
	Campbell et al., 2020	High-pressure	Heat-treated	400 MPa for 1,5 min	3	Yeast and moulds	Yeasts/molds	3.36	Dextrose Rose-Bengal Chloramphenicol agar at 25°C for 72 and 120h
	Campbell et al., 2020	Boiled	Heat-treated	90°C 10 min	3	Yeast and moulds	Yeasts/molds	<2	Dextrose Rose-Bengal Chloramphenicol agar at 25°C for 72 and 120h
	Campbell et al., 2020	Boiled	Heat-treated	90°C 15 min	3	Yeast and moulds	Yeasts/molds	<2	Dextrose Rose-Bengal Chloramphenicol agar at 25°C for 72 and 120h
	Campbell et al., 2020	High-pressure	Heat-treated	400 MPa for 10 min	3	Yeast and moulds	Yeasts/molds	<2	Dextrose Rose-Bengal Chloramphenicol agar at 25°C for 72 and 120h
	Campbell et al., 2020	High-pressure	Heat-treated	600 MPa for 1,5 min	3	Yeast and moulds	Yeasts/molds	<2	Dextrose Rose-Bengal Chloramphenicol agar at 25°C for 72 and 120h
	Campbell et al., 2020	High-pressure	Heat-treated	600 MPa for 10 min	3	Yeast and moulds	Yeasts/molds	<2	Dextrose Rose-Bengal Chloramphenicol agar at 25°C for 72 and 120h
	De smet et al., 2021	Frass	Frass	control, substrate with larvae, day 6	3 batches with 2replicates	Total viable count	Aerobic mesophilic total viable count	10,7 ± 0,2	PCA, incubated at 30 ◦C for 72 h
	De smet et al., 2021	Frass	Frass	control, substrate with larvae, day 6	2 batches with 2replicates	Total viable count	Aerobic mesophilic total viable count	10,9 ± 0,4	PCA, incubated at 30 ◦C for 72 h
	De smet et al., 2021	Frass	Frass	control, substrate with larvae, day 6	2 batches with 2replicates	Total viable count	Aerobic mesophilic total viable count	12,4 ± 1,0	PCA, incubated at 30 ◦C for 72 h
	De smet et al., 2021	larvae	Raw	control, substrate with larvae, day 2	2 batches with 2replicates	Total viable count	Aerobic mesophilic total viable count	10,3 ± 0,8	PCA, incubated at 30 ◦C for 72 h
	De smet et al., 2021	larvae	Raw	control, substrate with larvae, day 6	2 batches with 2replicates	Total viable count	Aerobic mesophilic total viable count	10,7 ± 0,5	PCA, incubated at 30 ◦C for 72 h
	De smet et al., 2021	larvae	Raw	control, substrate with larvae, day 0	2 batches with 2replicates	Total viable count	Aerobic mesophilic total viable count	8,2 ± 0,4	PCA, incubated at 30 ◦C for 72 h
	De smet et al., 2021	larvae	Raw	control, substrate with larvae, day 0	3 batches with 2replicates	Total viable count	Aerobic mesophilic total viable count	8.2	PCA, incubated at 30 ◦C for 72 h
	De smet et al., 2021	larvae	Raw	control, substrate with larvae, day 2	2 batches with 2replicates	Total viable count	Aerobic mesophilic total viable count	8,8 ± 0,5	PCA, incubated at 30 ◦C for 72 h
	De smet et al., 2021	larvae	Raw	control, substrate with larvae, day 6	2 batches with 2replicates	Total viable count	Aerobic mesophilic total viable count	9,1 ± 0,1	PCA, incubated at 30 ◦C for 72 h
	De smet et al., 2021	larvae	Raw	control, substrate with larvae, day 0	2 batches with 2replicates	Total viable count	Aerobic mesophilic total viable count	9,1 ± 0,5	PCA, incubated at 30 ◦C for 72 h
	De smet et al., 2021	larvae	Raw	control, substrate with larvae, day 2	3 batches with 2replicates	Total viable count	Aerobic mesophilic total viable count	9,3 ± 0,2	PCA, incubated at 30 ◦C for 72 h
	De smet et al., 2021	larvae	Raw	control, substrate with larvae, day 6	3 batches with 2replicates	Total viable count	Aerobic mesophilic total viable count	9,6 ± 0,9	PCA, incubated at 30 ◦C for 72 h
	De smet et al., 2021	substrate	Substrate	control, substrate with larvae, day 2	2 batches with 2replicates	Total viable count	Aerobic mesophilic total viable count	>11,5 ± 1,2	PCA, incubated at 30 ◦C for 72 h
	De smet et al., 2021	substrate	Substrate	control, substrate only, day 6	2 batches with 2replicates	Total viable count	Aerobic mesophilic total viable count	10,0 ± 0,2	PCA, incubated at 30 ◦C for 72 h
	De smet et al., 2021	substrate	Substrate	control, substrate only, day 6	3 batches with 2replicates	Total viable count	Aerobic mesophilic total viable count	10,1 ± 0,2	PCA, incubated at 30 ◦C for 72 h
	De smet et al., 2021	substrate	Substrate	control, substrate with larvae, day 2	2 batches with 2replicates	Total viable count	Aerobic mesophilic total viable count	10,2 ± 0,0	PCA, incubated at 30 ◦C for 72 h
	De smet et al., 2021	substrate	Substrate	control, substrate with larvae, day 2	3 batches with 2replicates	Total viable count	Aerobic mesophilic total viable count	10,3 ± 0,1	PCA, incubated at 30 ◦C for 72 h
	De smet et al., 2021	substrate	Substrate	control, substrate only, day 2	2 batches with 2replicates	Total viable count	Aerobic mesophilic total viable count	11,1 ± 0,9	PCA, incubated at 30 ◦C for 72 h
	De smet et al., 2021	substrate	Substrate	control, substrate only, day 6	2 batches with 2replicates	Total viable count	Aerobic mesophilic total viable count	11,6 ± 0,3	PCA, incubated at 30 ◦C for 72 h
	De smet et al., 2021	substrate	Substrate	control, substrate only, day 0	3 batches with 2replicates	Total viable count	Aerobic mesophilic total viable count	4,7 ± 0,6	PCA, incubated at 30 ◦C for 72 h
	De smet et al., 2021	substrate	Substrate	control, substrate with larvae, day 0	3 batches with 2replicates	Total viable count	Aerobic mesophilic total viable count	4.7	PCA, incubated at 30 ◦C for 72 h
	De smet et al., 2021	substrate	Substrate	control, substrate only, day 0	2 batches with 2replicates	Total viable count	Aerobic mesophilic total viable count	5,2 ± 0,2	PCA, incubated at 30 ◦C for 72 h
	De smet et al., 2021	substrate	Substrate	control, substrate with larvae, day 0	2 batches with 2replicates	Total viable count	Aerobic mesophilic total viable count	5,2 ± 0,2	PCA, incubated at 30 ◦C for 72 h
	De smet et al., 2021	substrate	Substrate	control, substrate only, day 0	2 batches with 2replicates	Total viable count	Aerobic mesophilic total viable count	6,5 ± 2,3	PCA, incubated at 30 ◦C for 72 h
	De smet et al., 2021	substrate	Substrate	control, substrate with larvae, day 0	2 batches with 2replicates	Total viable count	Aerobic mesophilic total viable count	6,5 ± 2,3	PCA, incubated at 30 ◦C for 72 h
	De smet et al., 2021	substrate	Substrate	control, substrate only, day 2	3 batches with 2replicates	Total viable count	Aerobic mesophilic total viable count	9,1 ± 0,2	PCA, incubated at 30 ◦C for 72 h
	De smet et al., 2021	substrate	Substrate	control, substrate only, day 2	2 batches with 2replicates	Total viable count	Aerobic mesophilic total viable count	9,6 ± 0,3	PCA, incubated at 30 ◦C for 72 h
	De smet et al., 2021	Frass	Frass	control, substrate with larvae, day 6	3 batches with 2replicates	Salmonella spp.	Salmonella spp.	<2,0 ± 0,0	chromogenic RAPID′ Salmonella agar, incubated at 37 ◦C for 24 h
	De smet et al., 2021	Frass	Frass	control, substrate with larvae, day 6	2 batches with 2replicates	Salmonella spp.	Salmonella spp.	<6,2 ± 0,5	chromogenic RAPID′ Salmonella agar, incubated at 37 ◦C for 24 h
	De smet et al., 2021	Frass	Frass	control, substrate with larvae, day 6	2 batches with 2replicates	Salmonella spp.	Salmonella spp.	9,5 ± 0,8	chromogenic RAPID′ Salmonella agar, incubated at 37 ◦C for 24 h
	De smet et al., 2021	larvae	Raw	control, substrate with larvae, day 0	2 batches with 2replicates	Salmonella spp.	Salmonella spp.	<2,0 ± 0,0	chromogenic RAPID′ Salmonella agar, incubated at 37 ◦C for 24 h
	De smet et al., 2021	larvae	Raw	control, substrate with larvae, day 0	2 batches with 2replicates	Salmonella spp.	Salmonella spp.	<2,0 ± 0,0	chromogenic RAPID′ Salmonella agar, incubated at 37 ◦C for 24 h
	De smet et al., 2021	larvae	Raw	control, substrate with larvae, day 6	3 batches with 2replicates	Salmonella spp.	Salmonella spp.	<2,0 ± 0,0	chromogenic RAPID′ Salmonella agar, incubated at 37 ◦C for 24 h
	De smet et al., 2021	larvae	Raw	control, substrate with larvae, day 2	3 batches with 2replicates	Salmonella spp.	Salmonella spp.	<2,0 ± 0,1	chromogenic RAPID′ Salmonella agar, incubated at 37 ◦C for 24 h
	De smet et al., 2021	larvae	Raw	control, substrate with larvae, day 0	3 batches with 2replicates	Salmonella spp.	Salmonella spp.	<2,0	chromogenic RAPID′ Salmonella agar, incubated at 37 ◦C for 24 h
	De smet et al., 2021	larvae	Raw	control, substrate with larvae, day 2	2 batches with 2replicates	Salmonella spp.	Salmonella spp.	<3,7 ± 2,0	chromogenic RAPID′ Salmonella agar, incubated at 37 ◦C for 24 h
	De smet et al., 2021	larvae	Raw	control, substrate with larvae, day 2	2 batches with 2replicates	Salmonella spp.	Salmonella spp.	<4,3 ± 2,2	chromogenic RAPID′ Salmonella agar, incubated at 37 ◦C for 24 h
	De smet et al., 2021	larvae	Raw	control, substrate with larvae, day 6	2 batches with 2replicates	Salmonella spp.	Salmonella spp.	<5,7 ± 4,2	chromogenic RAPID′ Salmonella agar, incubated at 37 ◦C for 24 h
	De smet et al., 2021	larvae	Raw	control, substrate with larvae, day 6	2 batches with 2replicates	Salmonella spp.	Salmonella spp.	<5,9 ± 0,4	chromogenic RAPID′ Salmonella agar, incubated at 37 ◦C for 24 h
	De smet et al., 2021	substrate	Substrate	control, substrate only, day 0	2 batches with 2replicates	Salmonella spp.	Salmonella spp.	<2,0 ± 0,0	chromogenic RAPID′ Salmonella agar, incubated at 37 ◦C for 24 h
	De smet et al., 2021	substrate	Substrate	control, substrate only, day 0	2 batches with 2replicates	Salmonella spp.	Salmonella spp.	<2,0 ± 0,0	chromogenic RAPID′ Salmonella agar, incubated at 37 ◦C for 24 h
	De smet et al., 2021	substrate	Substrate	control, substrate only, day 0	3 batches with 2replicates	Salmonella spp.	Salmonella spp.	<2,0 ± 0,0	chromogenic RAPID′ Salmonella agar, incubated at 37 ◦C for 24 h
	De smet et al., 2021	substrate	Substrate	control, substrate only, day 2	2 batches with 2replicates	Salmonella spp.	Salmonella spp.	<2,0 ± 0,0	chromogenic RAPID′ Salmonella agar, incubated at 37 ◦C for 24 h
	De smet et al., 2021	substrate	Substrate	control, substrate only, day 2	3 batches with 2replicates	Salmonella spp.	Salmonella spp.	<2,0 ± 0,0	chromogenic RAPID′ Salmonella agar, incubated at 37 ◦C for 24 h
	De smet et al., 2021	substrate	Substrate	control, substrate only, day 6	2 batches with 2replicates	Salmonella spp.	Salmonella spp.	<2,0 ± 0,0	chromogenic RAPID′ Salmonella agar, incubated at 37 ◦C for 24 h
	De smet et al., 2021	substrate	Substrate	control, substrate only, day 6	3 batches with 2replicates	Salmonella spp.	Salmonella spp.	<2,0 ± 0,0	chromogenic RAPID′ Salmonella agar, incubated at 37 ◦C for 24 h
	De smet et al., 2021	substrate	Substrate	control, substrate with larvae, day 0	2 batches with 2replicates	Salmonella spp.	Salmonella spp.	<2,0 ± 0,0	chromogenic RAPID′ Salmonella agar, incubated at 37 ◦C for 24 h
	De smet et al., 2021	substrate	Substrate	control, substrate with larvae, day 2	3 batches with 2replicates	Salmonella spp.	Salmonella spp.	<2,0 ± 0,0	chromogenic RAPID′ Salmonella agar, incubated at 37 ◦C for 24 h
	De smet et al., 2021	substrate	Substrate	control, substrate only, day 2	2 batches with 2replicates	Salmonella spp.	Salmonella spp.	<2,0 ± 0,1	chromogenic RAPID′ Salmonella agar, incubated at 37 ◦C for 24 h
	De smet et al., 2021	substrate	Substrate	control, substrate with larvae, day 0	3 batches with 2replicates	Salmonella spp.	Salmonella spp.	<2,0	chromogenic RAPID′ Salmonella agar, incubated at 37 ◦C for 24 h
	De smet et al., 2021	substrate	Substrate	control, substrate with larvae, day 2	2 batches with 2replicates	Salmonella spp.	Salmonella spp.	<4,5 ± 2,5	chromogenic RAPID′ Salmonella agar, incubated at 37 ◦C for 24 h
	De smet et al., 2021	substrate	Substrate	control, substrate only, day 6	2 batches with 2replicates	Salmonella spp.	Salmonella spp.	4,0 ± 1,3	chromogenic RAPID′ Salmonella agar, incubated at 37 ◦C for 24 h
	De smet et al., 2021	substrate	Substrate	control, substrate with larvae, day 0	2 batches with 2replicates	Salmonella spp.	Salmonella spp.	7,4 ± 0,5	chromogenic RAPID′ Salmonella agar, incubated at 37 ◦C for 24 h
	De smet et al., 2021	substrate	Substrate	control, substrate with larvae, day 2	2 batches with 2replicates	Salmonella spp.	Salmonella spp.	8,1 ± 0,4	chromogenic RAPID′ Salmonella agar, incubated at 37 ◦C for 24 h
	Gorrens et al., 2021a (identification)	Frass	Frass	Substrate with larvae Control day 2	6	Total aerobic viable counts	Aerobic mesophilic total viable count	10,1 ± 0,1	PCA 30°C for 72h
	Gorrens et al., 2021a (identification)	Frass	Frass	Substrate with larvae Control day 6	6	Total aerobic viable counts	Aerobic mesophilic total viable count	10,6 ± 0,2	PCA 30°C for 72h
	Gorrens et al., 2021a (identification)	Frass	Frass	Substrate with larvae Control day 0	3	Total aerobic viable counts	Aerobic mesophilic total viable count	3,7 ± 0,1	PCA 30°C for 72h
	Gorrens et al., 2021a (identification)	raw	Raw	Control (washing steps) day 0	1	Total aerobic viable counts	Aerobic mesophilic total viable count	8.6	PCA 30°C for 72h
	Gorrens et al., 2021a (identification)	raw	Raw	Control (washing steps), day 6	6	Total aerobic viable counts	Aerobic mesophilic total viable count	9,6 ± 0,2	PCA 30°C for 72h
	Gorrens et al., 2021a (identification)	raw	Raw	Control (washing steps) day 2	6	Total aerobic viable counts	Aerobic mesophilic total viable count	9,6 ± 0,3	PCA 30°C for 72h
	Gorrens et al., 2021a (identification)	substrate	Substrate	Chicken feed without larvae Control day 6	6	Total aerobic viable counts	Aerobic mesophilic total viable count	10,2 ± 0,1	PCA 30°C for 72h
	Gorrens et al., 2021a (identification)	substrate	Substrate	Chicken feed without larvae Control day 0	3	Total aerobic viable counts	Aerobic mesophilic total viable count	4,0 ± 0,1	PCA 30°C for 72h
	Gorrens et al., 2021a (identification)	substrate	Substrate	Chicken feed without larvae Control day 2	6	Total aerobic viable counts	Aerobic mesophilic total viable count	9,8 ± 0,2	PCA 30°C for 72h
	Grabowski et al., 2017	Fat	Fat	processed insect products	1	Total bacterial count	Aerobic mesophilic total viable count	5.44	ISO 10161-1
	Grabowski et al., 2017	Fat	Fat	processed insect products	1	Aspergillus spp.	Aspergillus spp.	1/1 positive sample
	Grabowski et al., 2017	Dried	Dried	processed insect products	1	Bacillus cereus	Bacillus cereus group	1/1 positive sample	ISO 10198
	Grabowski et al., 2017	Fat	Fat	processed insect products	1	Bacillus cereus	Bacillus cereus group	4.6	ISO 10198
	Grabowski et al., 2017	Fat	Fat	processed insect products	1	Bacillus cereus	Bacillus cereus group	1/1 positive sample	ISO 10198
	Grabowski et al., 2017	powder	Dried	processed insect products	3	Bacillus cereus	Bacillus cereus group	2/3 positive samples	ISO 10198
	Grabowski et al., 2017	Fat	Fat	processed insect products	1	Enterobacteriaceae	Enterobacteriaceae	0	ISO 10164-1
	Grabowski et al., 2017	Fat	Fat	processed insect products	1	Staphylococci	Staphylococcus aureus coagulase positive	4.4	ISO 6888-1, ISO 688862
	Grabowski et al., 2017	Fat	Fat	processed insect products	1	Yeasts and moulds	Yeasts/molds	2.9	ISO 21527-1, ISO 21527-2
	Grabowski et al., 2017	Fat	Fat	processed insect products	1	Cryptococcus neoformans	Yeasts/molds	1/1 positive sample
	Kashiri et al 2018	Raw	Raw			Aerobic mesophilic bacteri	Aerobic mesophilic total viable count	7.8	UNE-EN ISO 4833
	Kashiri et al 2018	Raw	Raw			Aerobic mesophilic bacteri	Aerobic mesophilic total viable count	7.8	UNE-EN ISO 4833
	Larouche et al 2019	Boiled	Heat-treated	Blanching, boiling water, 40s	4 rep	Total viable count	Aerobic mesophilic total viable count	5,6 ± 0,3	PCA 35°C 48h (MFHPB-18)
	Kashiri et al 2018	Dried	Dried	Frozen at -20˚C for 1 h to kill them + dried at 80˚C for 2 hours		Aerobic mesophilic bacteri	Aerobic mesophilic total viable count	7,20 ± 6,3	UNE-EN ISO 4833
	Kashiri et al 2018	High hydristatic pressures	Heat-treated	5 min 400 Mpa		Aerobic mesophilic bacteri	Aerobic mesophilic total viable count	7.4	UNE-EN ISO 4833
	Kashiri et al 2018	High hydristatic pressures	Heat-treated	2,5 min 400 Mpa		Aerobic mesophilic bacteri	Aerobic mesophilic total viable count	7.5	UNE-EN ISO 4833
	Kashiri et al 2018	High hydristatic pressures	Heat-treated	5 min 400 Mpa		Aerobic mesophilic bacteri	Aerobic mesophilic total viable count	7.5	UNE-EN ISO 4833
	Kashiri et al 2018	High hydristatic pressures	Heat-treated	2,5 min 400 Mpa		aerobic mesophilic bacteri	Aerobic mesophilic total viable count	7.5	UNE-EN ISO 4833
	Kashiri et al 2018	High hydristatic pressures	Heat-treated	7 min 400 Mpa		aerobic mesophilic bacteri	Aerobic mesophilic total viable count	7.5	UNE-EN ISO 4833
	Kashiri et al 2018	High hydristatic pressures	Heat-treated	5 min 250 Mpa		aerobic mesophilic bacteri	Aerobic mesophilic total viable count	7.5	UNE-EN ISO 4833
	Kashiri et al 2018	High hydristatic pressures	Heat-treated	11 min 250 Mpa		aerobic mesophilic bacteri	Aerobic mesophilic total viable count	7.6	UNE-EN ISO 4833
	Kashiri et al 2018	High hydristatic pressures	Heat-treated	7 min 400 Mpa		aerobic mesophilic bacteri	Aerobic mesophilic total viable count	7.6	UNE-EN ISO 4833
	Kashiri et al 2018	High hydristatic pressures	Heat-treated	15 min 250 Mpa		aerobic mesophilic bacteri	Aerobic mesophilic total viable count	7.6	UNE-EN ISO 4833
	Kashiri et al 2018	High hydristatic pressures	Heat-treated	11 min 250 Mpa		aerobic mesophilic bacteri	Aerobic mesophilic total viable count	7.6	UNE-EN ISO 4833
	Kashiri et al 2018	High hydristatic pressures	Heat-treated	15 min 250 Mpa		aerobic mesophilic bacteri	Aerobic mesophilic total viable count	7.7	UNE-EN ISO 4833
	Kashiri et al 2018	High hydristatic pressures	Heat-treated	7,5 min 250 Mpa		aerobic mesophilic bacteri	Aerobic mesophilic total viable count	7.8	UNE-EN ISO 4833
	Kashiri et al 2018	High hydristatic pressures	Heat-treated	5 min 250 Mpa		aerobic mesophilic bacteri	Aerobic mesophilic total viable count	7.9	UNE-EN ISO 4833
	Kashiri et al 2018	High hydristatic pressures	Heat-treated	7,5 min 250 Mpa		aerobic mesophilic bacteri	Aerobic mesophilic total viable count	8.1	UNE-EN ISO 4833
	Larouche et al 2019	High hydristatic pressures	Heat-treated	larvae packed under a 95% vacuum followed by a pressure treatment at 600 Mpa, 3min (21°C)	4 rep	total viable count	Aerobic mesophilic total viable count	6,3 ± 0,5	PCA 35°C 48h (MFHPB-18)
	Larouche et al 2019	Frozen	Raw	Freezing in liquid nitrogen, 40s	4 rep	total viable count	Aerobic mesophilic total viable count	8,3 ± 0,2	PCA 35°C 48h (MFHPB-18)
	Larouche et al 2019	Frozen	Raw	Freezing -20°C, 1h	4 rep	total viable count	Aerobic mesophilic total viable count	8,3 ± 0,5	PCA 35°C 48h (MFHPB-18)
	Larouche et al 2019	Frozen	Raw	Freezing -40°C, 1h	4 rep	total viable count	Aerobic mesophilic total viable count	8,5 ± 0,1	PCA 35°C 48h (MFHPB-18)
	Larouche et al 2019	Raw	Raw	Grinded 2 min, 15,000 rpm	4 rep	total viable count	Aerobic mesophilic total viable count	8,5 ± 0,5	PCA 35°C 48h (MFHPB-18)
	Larouche et al 2019	Asphyxia	Raw	Asphyxia N2, Ntextsubscript2 144h (27°C)	4 rep	total viable count	Aerobic mesophilic total viable count	9,6 ± 0,2	PCA 35°C 48h (MFHPB-18)
	Larouche et al 2019	Asphyxia	Raw	Asphyxia under vacuum, 120h (27°C)	4 rep	total viable count	Aerobic mesophilic total viable count	9,6 ± 0,2	PCA 35°C 48h (MFHPB-18)
	Larouche et al 2019	Asphyxia	Raw	Asphyxia CO2, 120h (27°C)	4 rep	total viable count	Aerobic mesophilic total viable count	9,8 ± 0,2	PCA 35°C 48h (MFHPB-18)
	Larouche et al 2019	Desiccation	Dried	air-oven set at 60°C, 30 min	4 rep	total viable count	Aerobic mesophilic total viable count	7,7 ± 0,7	PCA 35°C 48h (MFHPB-18)
	Larouche et al 2019	Frozen	Raw	Freezing in liquid nitrogen, 40s	4 rep	Coliforms	Coliforms	4,5 ± 0,7	Violet red bile agar 35°C 24h (MFHPB-34)
	Larouche et al 2019	Frozen	Raw	Freezing -20°C, 1h	4 rep	Coliforms	Coliforms	4,5 ± 0,9	Violet red bile agar 35°C 24h (MFHPB-34)
	Larouche et al 2019	Raw	Raw	Grinded 2 min, 15,000 rpm	4 rep	Coliforms	Coliforms	4,6 ± 0,6	Violet red bile agar 35°C 24h (MFHPB-34)
	Larouche et al 2019	Boiled	Heat-treated	Blanching, boiling water, 40s	4 rep	Coliforms	Coliforms	< 1,1 ± 0,1	Violet red bile agar 35°C 24h (MFHPB-34)
	Larouche et al 2019	Desiccation	Dried	air-oven set at 60°C, 30 min	4 rep	Coliforms	Coliforms	3,5 ± 1,3	Violet red bile agar 35°C 24h (MFHPB-34)
	Larouche et al 2019	Frozen	Raw	Freezing -40°C, 1h	4 rep	Coliforms	Coliforms	5,1 ± 0,8	Violet red bile agar 35°C 24h (MFHPB-34)
	Larouche et al 2019	Asphyxia	Raw	Asphyxia under vacuum, 120h (27°C)	4 rep	Coliforms	Coliforms	6,7 ± 0,5	Violet red bile agar 35°C 24h (MFHPB-34)
	Larouche et al 2019	Asphyxia	Raw	Asphyxia N2, Ntextsubscript2 144h (27°C)	4 rep	Coliforms	Coliforms	7,2 ± 0,4	Violet red bile agar 35°C 24h (MFHPB-34)
	Larouche et al 2019	High hydristatic pressures	Heat-treated	larvae packed under a 95% vacuum followed by a pressure treatment at 600 Mpa, 3min (21°C)	4 rep	Coliforms	Coliforms	1,3 ± 0,4	Violet red bile agar 35°C 24h (MFHPB-34)
	Larouche et al 2019	Asphyxia	Raw	Asphyxia CO2, 120h (27°C)	4 rep	Coliforms	Coliforms	7,6 ± 0,6	Violet red bile agar 35°C 24h (MFHPB-34)
	Larouche et al 2019	Boiled	Heat-treated	Blanching, boiling water, 40s	4 rep	Enterobacteriaceae	Enterobacteriaceae	< 1,1 ± 0,1	Violet red bile glucose agar 35°C 48h (MLFP-43)
	Larouche et al 2019	Desiccation	Dried	air-oven set at 60°C, 30 min	4 rep	Enterobacteriaceae	Enterobacteriaceae	4,1 ± 0,8	Violet red bile glucose agar 35°C 48h (MLFP-43)
	Kashiri et al 2018	Dried	Dried	Frozen at -20˚C for 1 h to kill them + dried at 80˚C for 2 hours		Enterobacteriace	Enterobacteriaceae	8,06 ± 5,4	UNE-EN ISO-21528-2
	Larouche et al 2019	Frozen	Raw	Freezing -20°C, 1h	4 rep	Enterobacteriaceae	Enterobacteriaceae	4,5 ± 0,9	Violet red bile glucose agar 35°C 48h (MLFP-43)
	Larouche et al 2019	Frozen	Raw	Freezing in liquid nitrogen, 40s	4 rep	Enterobacteriaceae	Enterobacteriaceae	4,6 ± 0,7	Violet red bile glucose agar 35°C 48h (MLFP-43)
	Larouche et al 2019	Raw	Raw	Grinded 2 min, 15,000 rpm	4 rep	Enterobacteriaceae	Enterobacteriaceae	4,7 ± 0,7	Violet red bile glucose agar 35°C 48h (MLFP-43)
	Larouche et al 2019	High hydristatic pressures	Heat-treated	larvae packed under a 95% vacuum followed by a pressure treatment at 600 Mpa, 3min (21°C)	4 rep	Enterobacteriaceae	Enterobacteriaceae	<1,1 ± 0,1	Violet red bile glucose agar 35°C 48h (MLFP-43)
	Larouche et al 2019	Frozen	Raw	Freezing -40°C, 1h	4 rep	Enterobacteriaceae	Enterobacteriaceae	5,3 ± 0,9	Violet red bile glucose agar 35°C 48h (MLFP-43)
	Larouche et al 2019	Asphyxia	Raw	Asphyxia under vacuum, 120h (27°C)	4 rep	Enterobacteriaceae	Enterobacteriaceae	6,9 ± 0,7	Violet red bile glucose agar 35°C 48h (MLFP-43)
	Larouche et al 2019	Asphyxia	Raw	Asphyxia N2, Ntextsubscript2 144h (27°C)	4 rep	Enterobacteriaceae	Enterobacteriaceae	7,3 ± 0,6	Violet red bile glucose agar 35°C 48h (MLFP-43)
	Larouche et al 2019	Asphyxia	Raw	Asphyxia CO2, 120h (27°C)	4 rep	Enterobacteriaceae	Enterobacteriaceae	7,5 ± 0,6	Violet red bile glucose agar 35°C 48h (MLFP-43)
	Kashiri et al 2018	Dried	Dried	Frozen at -20˚C for 1 h to kill them + dried at 80˚C for 2 hours		E. coli spp.	Escherichia coli	5,85 ± 5,3	UNE-EN ISO 16649–1
	Larouche et al 2019	Boiled	Heat-treated	Blanching, boiling water, 40s	4 rep	lactic acid bacteria	Lactic Acid Bacteria	3,1 ± 0,8	Man, Rogosa and Sharp agar 35°C 24h anaerobically
	Larouche et al 2019	Desiccation	Dried	air-oven set at 60°C, 30 min	4 rep	lactic acid bacteria	Lactic Acid Bacteria	7,8 ± 0,7	Man, Rogosa and Sharp agar 35°C 24h anaerobically
	Larouche et al 2019	High hydristatic pressures	Heat-treated	larvae packed under a 95% vacuum followed by a pressure treatment at 600 Mpa, 3min (21°C)	4 rep	lactic acid bacteria	Lactic Acid Bacteria	6,7 ± 0,9	Man, Rogosa and Sharp agar 35°C 24h anaerobically
	Larouche et al 2019	Frozen	Raw	Freezing -20°C, 1h	4 rep	lactic acid bacteria	Lactic Acid Bacteria	8,4 ± 0,6	Man, Rogosa and Sharp agar 35°C 24h anaerobically
	Larouche et al 2019	Frozen	Raw	Freezing -40°C, 1h	4 rep	lactic acid bacteria	Lactic Acid Bacteria	8,6 ± 0,1	Man, Rogosa and Sharp agar 35°C 24h anaerobically
	Larouche et al 2019	Frozen	Raw	Freezing in liquid nitrogen, 40s	4 rep	lactic acid bacteria	Lactic Acid Bacteria	8,7 ± 0,1	Man, Rogosa and Sharp agar 35°C 24h anaerobically
	Larouche et al 2019	Raw	Raw	Grinded 2 min, 15,000 rpm	4 rep	lactic acid bacteria	Lactic Acid Bacteria	9,1 ± 0,3	Man, Rogosa and Sharp agar 35°C 24h anaerobically
	Larouche et al 2019	Asphyxia	Raw	Asphyxia N2, Ntextsubscript2 144h (27°C)	4 rep	lactic acid bacteria	Lactic Acid Bacteria	9,7 ± 0,1	Man, Rogosa and Sharp agar 35°C 24h anaerobically
	Larouche et al 2019	Asphyxia	Raw	Asphyxia under vacuum, 120h (27°C)	4 rep	lactic acid bacteria	Lactic Acid Bacteria	9,7 ± 0,3	Man, Rogosa and Sharp agar 35°C 24h anaerobically
	Larouche et al 2019	Asphyxia	Raw	Asphyxia CO2, 120h (27°C)	4 rep	lactic acid bacteria	Lactic Acid Bacteria	9,9 ± 0,2	Man, Rogosa and Sharp agar 35°C 24h anaerobically
	Kashiri et al 2018	Dried	Dried	Frozen at -20˚C for 1 h to kill them + dried at 80˚C for 2 hours		Listeria spp.	Listeria monocytogenes	n.d.	UNE-EN ISO 11290–1
	Larouche et al 2019	Frozen	Raw	Freezing -40°C, 1h	4 rep	Listeria spp.	Listeria spp.	5,1 ± 0,1	PALCAM Listera Selective Agar 35°C 48h (MFHPB-07)
	Larouche et al 2019	Frozen	Raw	Freezing in liquid nitrogen, 40s	4 rep	Listeria spp.	Listeria spp.	5,2 ± 0,1	PALCAM Listera Selective Agar 35°C 48h (MFHPB-07)
	Larouche et al 2019	Boiled	Heat-treated	Blanching, boiling water, 40s	4 rep	Listeria spp.	Listeria spp.	5,2 ± 0,1	PALCAM Listera Selective Agar 35°C 48h (MFHPB-07)
	Larouche et al 2019	Desiccation	Dried	air-oven set at 60°C, 30 min	4 rep	Listeria spp.	Listeria spp.	5,2 ± 0,2	PALCAM Listera Selective Agar 35°C 48h (MFHPB-07)
	Larouche et al 2019	Raw	Raw	Grinded 2 min, 15,000 rpm	4 rep	Listeria spp.	Listeria spp.	5,2 ± 0,3	PALCAM Listera Selective Agar 35°C 48h (MFHPB-07)
	Larouche et al 2019	Frozen	Raw	Freezing -20°C, 1h	4 rep	Listeria spp.	Listeria spp.	5,5 ± 0,2	PALCAM Listera Selective Agar 35°C 48h (MFHPB-07)
	Larouche et al 2019	Asphyxia	Raw	Asphyxia under vacuum, 120h (27°C)	4 rep	Listeria spp.	Listeria spp.	6,3 ± 0,8	PALCAM Listera Selective Agar 35°C 48h (MFHPB-07)
	Larouche et al 2019	Asphyxia	Raw	Asphyxia N2, Ntextsubscript2 144h (27°C)	4 rep	Listeria spp.	Listeria spp.	6,7 ± 0,7	PALCAM Listera Selective Agar 35°C 48h (MFHPB-07)
	Larouche et al 2019	High hydristatic pressures	Heat-treated	larvae packed under a 95% vacuum followed by a pressure treatment at 600 Mpa, 3min (21°C)	4 rep	Listeria spp.	Listeria spp.	5,5 ± 0,5	PALCAM Listera Selective Agar 35°C 48h (MFHPB-07)
	Larouche et al 2019	Asphyxia	Raw	Asphyxia CO2, 120h (27°C)	4 rep	Listeria spp.	Listeria spp.	7,0 ± 0,6	PALCAM Listera Selective Agar 35°C 48h (MFHPB-07)
	Larouche et al 2019	Frozen	Raw	Freezing -20°C, 1h	4 rep	Pseudomonas spp.	Pseudomonas spp.	5,6 ± 0,3	Pseudomonas agar base + cetrimide, funcidin and cephalosporin suplement 25°C 48h
	Larouche et al 2019	Raw	Raw	Grinded 2 min, 15,000 rpm	4 rep	Pseudomonas spp.	Pseudomonas spp.	6,5 ± 0,3	Pseudomonas agar base + cetrimide, funcidin and cephalosporin suplement 25°C 48h
	Larouche et al 2019	Frozen	Raw	Freezing -40°C, 1h	4 rep	Pseudomonas spp.	Pseudomonas spp.	6,7 ± 0,7	Pseudomonas agar base + cetrimide, funcidin and cephalosporin suplement 25°C 48h
	Larouche et al 2019	Boiled	Heat-treated	Blanching, boiling water, 40s	4 rep	Pseudomonas spp.	Pseudomonas spp.	< 2,1 ± 0,1	Pseudomonas agar base + cetrimide, funcidin and cephalosporin suplement 25°C 48h
	Larouche et al 2019	Desiccation	Dried	air-oven set at 60°C, 30 min	4 rep	Pseudomonas spp.	Pseudomonas spp.	4,8 ± 0,4	Pseudomonas agar base + cetrimide, funcidin and cephalosporin suplement 25°C 48h
	Larouche et al 2019	Frozen	Raw	Freezing in liquid nitrogen, 40s	4 rep	Pseudomonas spp.	Pseudomonas spp.	7,0 ± 0,4	Pseudomonas agar base + cetrimide, funcidin and cephalosporin suplement 25°C 48h
	Larouche et al 2019	Asphyxia	Raw	Asphyxia under vacuum, 120h (27°C)	4 rep	Pseudomonas spp.	Pseudomonas spp.	7,3 ± 0,2	Pseudomonas agar base + cetrimide, funcidin and cephalosporin suplement 25°C 48h
	Larouche et al 2019	Asphyxia	Raw	Asphyxia N2, Ntextsubscript2 144h (27°C)	4 rep	Pseudomonas spp.	Pseudomonas spp.	7,3 ± 0,3	Pseudomonas agar base + cetrimide, funcidin and cephalosporin suplement 25°C 48h
	Larouche et al 2019	High hydristatic pressures	Heat-treated	larvae packed under a 95% vacuum followed by a pressure treatment at 600 Mpa, 3min (21°C)	4 rep	Pseudomonas spp.	Pseudomonas spp.	<2,1 ± 0,1	Pseudomonas agar base + cetrimide, funcidin and cephalosporin suplement 25°C 48h
	Larouche et al 2019	Asphyxia	Raw	Asphyxia CO2, 120h (27°C)	4 rep	Pseudomonas spp.	Pseudomonas spp.	7,8 ± 0,4	Pseudomonas agar base + cetrimide, funcidin and cephalosporin suplement 25°C 48h
	Kashiri et al 2018	Dried	Dried	Frozen at -20˚C for 1 h to kill them + dried at 80˚C for 2 hours		Salmonella spp.	Salmonella spp.	6,06 ± 5,7	UNE-EN ISO 6579
	Larouche et al 2019	Frozen	Raw	Freezing -40°C, 1h	4 rep	Clostridia + other anaerobes	Sulfite reducing anaerobes	8,4 ± 0,1	Reinforced Clostridial Agar 35°C 48h anaerobically (MFHPB-01)
	Larouche et al 2019	Frozen	Raw	Freezing in liquid nitrogen, 40s	4 rep	Clostridia + other anaerobes	Sulfite reducing anaerobes	8,4 ± 0,3	Reinforced Clostridial Agar 35°C 48h anaerobically (MFHPB-01)
	Larouche et al 2019	Frozen	Raw	Freezing -20°C, 1h	4 rep	Clostridia + other anaerobes	Sulfite reducing anaerobes	8,6 ± 0,2	Reinforced Clostridial Agar 35°C 48h anaerobically (MFHPB-01)
	Larouche et al 2019	Boiled	Heat-treated	Blanching, boiling water, 40s	4 rep	Clostridia + other anaerobes	Sulfite reducing anaerobes	4,8 ± 0,3	Reinforced Clostridial Agar 35°C 48h anaerobically (MFHPB-01)
	Larouche et al 2019	Desiccation	Dried	air-oven set at 60°C, 30 min	4 rep	Clostridia + other anaerobes	Sulfite reducing anaerobes	7,9 ± 0,5	Reinforced Clostridial Agar 35°C 48h anaerobically (MFHPB-01)
	Larouche et al 2019	Raw	Raw	Grinded 2 min, 15,000 rpm	4 rep	Clostridia + other anaerobes	Sulfite reducing anaerobes	8,9 ± 0,3	Reinforced Clostridial Agar 35°C 48h anaerobically (MFHPB-01)
	Larouche et al 2019	Asphyxia	Raw	Asphyxia N2, Ntextsubscript2 144h (27°C)	4 rep	Clostridia + other anaerobes	Sulfite reducing anaerobes	9,6 ± 0,1	Reinforced Clostridial Agar 35°C 48h anaerobically (MFHPB-01)
	Larouche et al 2019	Asphyxia	Raw	Asphyxia under vacuum, 120h (27°C)	4 rep	Clostridia + other anaerobes	Sulfite reducing anaerobes	9,6 ± 0,2	Reinforced Clostridial Agar 35°C 48h anaerobically (MFHPB-01)
	Larouche et al 2019	High hydristatic pressures	Heat-treated	larvae packed under a 95% vacuum followed by a pressure treatment at 600 Mpa, 3min (21°C)	4 rep	Clostridia + other anaerobes	Sulfite reducing anaerobes	6,1 ± 0,6	Reinforced Clostridial Agar 35°C 48h anaerobically (MFHPB-01)
	Larouche et al 2019	Asphyxia	Raw	Asphyxia CO2, 120h (27°C)	4 rep	Clostridia + other anaerobes	Sulfite reducing anaerobes	9,9 ± 0,1	Reinforced Clostridial Agar 35°C 48h anaerobically (MFHPB-01)
	Kashiri et al 2018	High hydristatic pressures	Heat-treated	5 min 250 Mpa		Yeasts and molds	Yeasts/molds	7.4	UNE-EN ISO 7954
	Kashiri et al 2018	High hydristatic pressures	Heat-treated	5 min 250 Mpa		Yeasts and molds	Yeasts/molds	7.5	UNE-EN ISO 7954
	Kashiri et al 2018	High hydristatic pressures	Heat-treated	7 min 250 Mpa		Yeasts and molds	Yeasts/molds	7.5	UNE-EN ISO 7954
	Larouche et al 2019	Desiccation	Dried	air-oven set at 60°C, 30 min	4 rep	Yeast and mold	Yeasts/molds	5,1 ± 0,5	Rose Bengal Agar Base + chloramphenicol 25°C 72h (MFHPB-22)
	Kashiri et al 2018	Dried	Dried	Frozen at -20˚C for 1 h to kill them + dried at 80˚C for 2 hours		Yeasts and molds	Yeasts/molds	6,76 ± 6,2	UNE-EN ISO 7954
	Kashiri et al 2018	High hydristatic pressures	Heat-treated	7 min 250 Mpa		Yeasts and molds	Yeasts/molds	7.6	UNE-EN ISO 7954
	Kashiri et al 2018	High hydristatic pressures	Heat-treated	2,5 min 250 Mpa		Yeasts and molds	Yeasts/molds	7.8	UNE-EN ISO 7954
	Kashiri et al 2018	High hydristatic pressures	Heat-treated	2,5 min 250 Mpa		Yeasts and molds	Yeasts/molds	7.8	UNE-EN ISO 7954
	Larouche et al 2019	Boiled	Heat-treated	Blanching, boiling water, 40s	4 rep	Yeast and mold	Yeasts/molds	< 2,1 ± 0,1	Rose Bengal Agar Base + chloramphenicol 25°C 72h (MFHPB-22)
	Larouche et al 2019	High hydristatic pressures	Heat-treated	larvae packed under a 95% vacuum followed by a pressure treatment at 600 Mpa, 3min (21°C)	4 rep	Yeast and mold	Yeasts/molds	<2,1 ± 0,1	Rose Bengal Agar Base + chloramphenicol 25°C 72h (MFHPB-22)
	Kashiri et al 2018	High hydristatic pressures	Heat-treated	2,5, 5 and 7 min 400 Mpa		Yeasts and molds	Yeasts/molds	no survivor	UNE-EN ISO 7954
	Larouche et al 2019	Asphyxia	Raw	Asphyxia under vacuum, 120h (27°C)	4 rep	Yeast and mold	Yeasts/molds	4,2 ± 1,2	Rose Bengal Agar Base + chloramphenicol 25°C 72h (MFHPB-22)
	Larouche et al 2019	Asphyxia	Raw	Asphyxia N2, Ntextsubscript2 144h (27°C)	4 rep	Yeast and mold	Yeasts/molds	5,3 ± 0,9	Rose Bengal Agar Base + chloramphenicol 25°C 72h (MFHPB-22)
	Larouche et al 2019	Asphyxia	Raw	Asphyxia CO2, 120h (27°C)	4 rep	Yeast and mold	Yeasts/molds	5,8 ± 0,6	Rose Bengal Agar Base + chloramphenicol 25°C 72h (MFHPB-22)
	Larouche et al 2019	Raw	Raw	Grinded 2 min, 15,000 rpm	4 rep	Yeast and mold	Yeasts/molds	6,1 ± 0,4	Rose Bengal Agar Base + chloramphenicol 25°C 72h (MFHPB-22)
	Larouche et al 2019	Frozen	Raw	Freezing in liquid nitrogen, 40s	4 rep	Yeast and mold	Yeasts/molds	6,1 ± 0,7	Rose Bengal Agar Base + chloramphenicol 25°C 72h (MFHPB-22)
	Larouche et al 2019	Frozen	Raw	Freezing -20°C, 1h	4 rep	Yeast and mold	Yeasts/molds	6,3 ± 0,8	Rose Bengal Agar Base + chloramphenicol 25°C 72h (MFHPB-22)
	Larouche et al 2019	Frozen	Raw	Freezing -40°C, 1h	4 rep	Yeast and mold	Yeasts/molds	6,4 ± 0,7	Rose Bengal Agar Base + chloramphenicol 25°C 72h (MFHPB-22)
	Nyangena et al 2020	Boiled	Heat-treated	96 ◦C for 5 min	3	Total viable count	Aerobic mesophilic total viable count	2.6	PCA 35 ◦C for 48 h
	Nyangena et al 2020	Boiled + Oven-dried	Dried	96 ◦C for 5 min + air-oven dryer maintained at 60 ◦C and dried to constant weight in 2–3 days	3	Total viable count	Aerobic mesophilic total viable count	1.6	PCA 35 ◦C for 48 h
	Nyangena et al 2020	Toasted + Oven-dried	Dried	stainless pan, over an open flame and heated to about 150 ◦C, 5 min, regular turning + air-oven dryer maintained at 60 ◦C and dried to constant weight in 2–3 days	3	Total viable count	Aerobic mesophilic total viable count	1.8	PCA 35 ◦C for 48 h
	Nyangena et al 2020	Toasted	Dried	stainless pan, over an open flame and heated to about 150 ◦C, 5 min, regular turning	3	Total viable count	Aerobic mesophilic total viable count	2.8	PCA 35 ◦C for 48 h
	Nyangena et al 2020	Raw	Raw	washed with chilled tap-water (4 ◦C)	3	Total viable count	Aerobic mesophilic total viable count	7.7	PCA 35 ◦C for 48 h
	Nyangena et al 2020	Toasted + Solar-dried	Dried	stainless pan, over an open flame and heated to about 150 ◦C, 5 min, regular turning + solar dryer left to dry to constant weight in 2–3 days	3	Total viable count	Aerobic mesophilic total viable count	3	PCA 35 ◦C for 48 h
	Nyangena et al 2020	Boiled + Solar-dried	Dried	96 ◦C for 5 min + solar dryer left to dry to constant weight in 2–3 days	3	Total viable count	Aerobic mesophilic total viable count	3.1	PCA 35 ◦C for 48 h
	Nyangena et al 2020	Oven-dried	Dried	air-oven dryer maintained at 60 ◦C and dried to constant weight in 2–3 days	3	Total viable count	Aerobic mesophilic total viable count	6.2	PCA 35 ◦C for 48 h
	Nyangena et al 2020	Solar-dried	Dried	solar dryer left to dry to constant weight in 2–3 days	3	Total viable count	Aerobic mesophilic total viable count	7.8	PCA 35 ◦C for 48 h
	Nyangena et al 2020	Boiled	Heat-treated	96 ◦C for 5 min	3	Lac+ enteric bacteria	Enterobacteriaceae	0	MacConkey Agar 24h 37°C
	Nyangena et al 2020	Boiled + Oven-dried	Dried	96 ◦C for 5 min + air-oven dryer maintained at 60 ◦C and dried to constant weight in 2–3 days	3	Lac+ enteric bacteria	Enterobacteriaceae	0	MacConkey Agar 24h 37°C
	Nyangena et al 2020	Boiled + Solar-dried	Dried	96 ◦C for 5 min + solar dryer left to dry to constant weight in 2–3 days	3	Lac+ enteric bacteria	Enterobacteriaceae	0	MacConkey Agar 24h 37°C
	Nyangena et al 2020	Oven-dried	Dried	air-oven dryer maintained at 60 ◦C and dried to constant weight in 2–3 days	3	Lac+ enteric bacteria	Enterobacteriaceae	1.1	MacConkey Agar 24h 37°C
	Nyangena et al 2020	Raw	Raw	washed with chilled tap-water (4 ◦C)	3	Lac+ enteric bacteria	Enterobacteriaceae	6.4	MacConkey Agar 24h 37°C
	Nyangena et al 2020	Solar-dried	Dried	solar dryer left to dry to constant weight in 2–3 days	3	Lac+ enteric bacteria	Enterobacteriaceae	2.1	MacConkey Agar 24h 37°C
	Nyangena et al 2020	Toasted	Dried	stainless pan, over an open flame and heated to about 150 ◦C, 5 min, regular turning	3	Lac+ enteric bacteria	Enterobacteriaceae	0	MacConkey Agar 24h 37°C
	Nyangena et al 2020	Toasted + Oven-dried	Dried	stainless pan, over an open flame and heated to about 150 ◦C, 5 min, regular turning + air-oven dryer maintained at 60 ◦C and dried to constant weight in 2–3 days	3	Lac+ enteric bacteria	Enterobacteriaceae	0	MacConkey Agar 24h 37°C
	Nyangena et al 2020	Toasted + Solar-dried	Dried	stainless pan, over an open flame and heated to about 150 ◦C, 5 min, regular turning + solar dryer left to dry to constant weight in 2–3 days	3	Lac+ enteric bacteria	Enterobacteriaceae	0	MacConkey Agar 24h 37°C
	Nyangena et al 2020	Boiled	Heat-treated	96 ◦C for 5 min	3	St. aureus	Staphylococcus aureus coagulase positive	2.5	Baird Parker Agar 35°C 48h
	Nyangena et al 2020	Toasted + Oven-dried	Dried	stainless pan, over an open flame and heated to about 150 ◦C, 5 min, regular turning + air-oven dryer maintained at 60 ◦C and dried to constant weight in 2–3 days	3	St. aureus	Staphylococcus aureus coagulase positive	0.9	Baird Parker Agar 35°C 48h
	Nyangena et al 2020	Boiled + Oven-dried	Dried	96 ◦C for 5 min + air-oven dryer maintained at 60 ◦C and dried to constant weight in 2–3 days	3	St. aureus	Staphylococcus aureus coagulase positive	1.2	Baird Parker Agar 35°C 48h
	Nyangena et al 2020	Raw	Raw	washed with chilled tap-water (4 ◦C)	3	St. aureus	Staphylococcus aureus coagulase positive	7.9	Baird Parker Agar 35°C 48h
	Nyangena et al 2020	Toasted	Dried	stainless pan, over an open flame and heated to about 150 ◦C, 5 min, regular turning	3	St. aureus	Staphylococcus aureus coagulase positive	1.5	Baird Parker Agar 35°C 48h
	Nyangena et al 2020	Oven-dried	Dried	air-oven dryer maintained at 60 ◦C and dried to constant weight in 2–3 days	3	St. aureus	Staphylococcus aureus coagulase positive	1.7	Baird Parker Agar 35°C 48h
	Nyangena et al 2020	Toasted + Solar-dried	Dried	stainless pan, over an open flame and heated to about 150 ◦C, 5 min, regular turning + solar dryer left to dry to constant weight in 2–3 days	3	St. aureus	Staphylococcus aureus coagulase positive	2	Baird Parker Agar 35°C 48h
	Nyangena et al 2020	Boiled + Solar-dried	Dried	96 ◦C for 5 min + solar dryer left to dry to constant weight in 2–3 days	3	St. aureus	Staphylococcus aureus coagulase positive	2.6	Baird Parker Agar 35°C 48h
	Nyangena et al 2020	Solar-dried	Dried	solar dryer left to dry to constant weight in 2–3 days	3	St. aureus	Staphylococcus aureus coagulase positive	3	Baird Parker Agar 35°C 48h
	Osimani et al., 2021	Frass	Frass	FCs Frass of larvae reared on substrate containing coffee silverskin (Cs) or different inclusion levels (5%, 10%, 20%, or 25%) of Schyzochitrium limacinum (S) or Isochrysis galbana (I)	5	Aerobic bacterial spores	Aerobic mesophilic spore forming bacteria	7,2 ± 0,0	Thermal treatment at 80 ◦C for 15 min PCA 30 ◦C 48 h
	Osimani et al., 2021	Frass	Frass	FCsS5 Frass of larvae reared on substrate containing coffee silverskin (Cs) or different inclusion levels (5%, 10%, 20%, or 25%) of Schyzochitrium limacinum (S) or Isochrysis galbana (I)	5	Aerobic bacterial spores	Aerobic mesophilic spore forming bacteria	7,2 ± 0,0	Thermal treatment at 80 ◦C for 15 min PCA 30 ◦C 48 h
	Osimani et al., 2021	Frass	Frass	FCsS10 Frass of larvae reared on substrate containing coffee silverskin (Cs) or different inclusion levels (5%, 10%, 20%, or 25%) of Schyzochitrium limacinum (S) or Isochrysis galbana (I)	5	Aerobic bacterial spores	Aerobic mesophilic spore forming bacteria	7,2 ± 0,0	Thermal treatment at 80 ◦C for 15 min PCA 30 ◦C 48 h
	Osimani et al., 2021	Frass	Frass	FCsS20 Frass of larvae reared on substrate containing coffee silverskin (Cs) or different inclusion levels (5%, 10%, 20%, or 25%) of Schyzochitrium limacinum (S) or Isochrysis galbana (I)	5	Aerobic bacterial spores	Aerobic mesophilic spore forming bacteria	7,2 ± 0,1	Thermal treatment at 80 ◦C for 15 min PCA 30 ◦C 48 h
	Osimani et al., 2021	Frass	Frass	FCsS25 Frass of larvae reared on substrate containing coffee silverskin (Cs) or different inclusion levels (5%, 10%, 20%, or 25%) of Schyzochitrium limacinum (S) or Isochrysis galbana (I)	5	Aerobic bacterial spores	Aerobic mesophilic spore forming bacteria	7,2 ± 0,1	Thermal treatment at 80 ◦C for 15 min PCA 30 ◦C 48 h
	Osimani et al., 2021	Frass	Frass	FCsI20 Frass of larvae reared on substrate containing coffee silverskin (Cs) or different inclusion levels (5%, 10%, 20%, or 25%) of Schyzochitrium limacinum (S) or Isochrysis galbana (I)	5	Aerobic bacterial spores	Aerobic mesophilic spore forming bacteria	7,3 ± 0,1	Thermal treatment at 80 ◦C for 15 min PCA 30 ◦C 48 h
	Osimani et al., 2021	Frass	Frass	FCsI5 Frass of larvae reared on substrate containing coffee silverskin (Cs) or different inclusion levels (5%, 10%, 20%, or 25%) of Schyzochitrium limacinum (S) or Isochrysis galbana (I)	5	Aerobic bacterial spores	Aerobic mesophilic spore forming bacteria	7,4 ± 0,2	Thermal treatment at 80 ◦C for 15 min PCA 30 ◦C 48 h
	Osimani et al., 2021	Frass	Frass	FCsI25 Frass of larvae reared on substrate containing coffee silverskin (Cs) or different inclusion levels (5%, 10%, 20%, or 25%) of Schyzochitrium limacinum (S) or Isochrysis galbana (I)	5	Aerobic bacterial spores	Aerobic mesophilic spore forming bacteria	7,4 ± 0,2	Thermal treatment at 80 ◦C for 15 min PCA 30 ◦C 48 h
	Osimani et al., 2021	Frass	Frass	FCsI10 Frass of larvae reared on substrate containing coffee silverskin (Cs) or different inclusion levels (5%, 10%, 20%, or 25%) of Schyzochitrium limacinum (S) or Isochrysis galbana (I)	5	Aerobic bacterial spores	Aerobic mesophilic spore forming bacteria	7,6 ± 0,1	Thermal treatment at 80 ◦C for 15 min PCA 30 ◦C 48 h
	Osimani et al., 2021	Larvae	Raw	HCs Larvae reared on substrate containing coffee silverskin (Cs) or different inclusion levels (5%, 10%, 20%, or 25%) of Schyzochitrium limacinum (S) or Isochrysis galbana (I)	5	Aerobic bacterial spores	Aerobic mesophilic spore forming bacteria	3,1 ± 0,0	Thermal treatment at 80 ◦C for 15 min PCA 30 ◦C 48 h
	Osimani et al., 2021	Larvae	Raw	HCsS25 Larvae reared on substrate containing coffee silverskin (Cs) or different inclusion levels (5%, 10%, 20%, or 25%) of Schyzochitrium limacinum (S) or Isochrysis galbana (I)	5	Aerobic bacterial spores	Aerobic mesophilic spore forming bacteria	3,7 ± 0,1	Thermal treatment at 80 ◦C for 15 min PCA 30 ◦C 48 h
	Osimani et al., 2021	Larvae	Raw	HCsS20 Larvae reared on substrate containing coffee silverskin (Cs) or different inclusion levels (5%, 10%, 20%, or 25%) of Schyzochitrium limacinum (S) or Isochrysis galbana (I)	5	Aerobic bacterial spores	Aerobic mesophilic spore forming bacteria	3,9 ± 0,1	Thermal treatment at 80 ◦C for 15 min PCA 30 ◦C 48 h
	Osimani et al., 2021	Larvae	Raw	HCsS5 Larvae reared on substrate containing coffee silverskin (Cs) or different inclusion levels (5%, 10%, 20%, or 25%) of Schyzochitrium limacinum (S) or Isochrysis galbana (I)	5	Aerobic bacterial spores	Aerobic mesophilic spore forming bacteria	3,9 ± 0,2	Thermal treatment at 80 ◦C for 15 min PCA 30 ◦C 48 h
	Osimani et al., 2021	Larvae	Raw	HCsS10 Larvae reared on substrate containing coffee silverskin (Cs) or different inclusion levels (5%, 10%, 20%, or 25%) of Schyzochitrium limacinum (S) or Isochrysis galbana (I)	5	Aerobic bacterial spores	Aerobic mesophilic spore forming bacteria	4,2 ± 0,0	Thermal treatment at 80 ◦C for 15 min PCA 30 ◦C 48 h
	Osimani et al., 2021	Larvae	Raw	HCsI20 Larvae reared on substrate containing coffee silverskin (Cs) or different inclusion levels (5%, 10%, 20%, or 25%) of Schyzochitrium limacinum (S) or Isochrysis galbana (I)	5	Aerobic bacterial spores	Aerobic mesophilic spore forming bacteria	6,4 ± 0,1	Thermal treatment at 80 ◦C for 15 min PCA 30 ◦C 48 h
	Osimani et al., 2021	Larvae	Raw	HCsI5 Larvae reared on substrate containing coffee silverskin (Cs) or different inclusion levels (5%, 10%, 20%, or 25%) of Schyzochitrium limacinum (S) or Isochrysis galbana (I)	5	Aerobic bacterial spores	Aerobic mesophilic spore forming bacteria	6,7 ± 0,0	Thermal treatment at 80 ◦C for 15 min PCA 30 ◦C 48 h
	Osimani et al., 2021	Larvae	Raw	HCsI25 Larvae reared on substrate containing coffee silverskin (Cs) or different inclusion levels (5%, 10%, 20%, or 25%) of Schyzochitrium limacinum (S) or Isochrysis galbana (I)	5	Aerobic bacterial spores	Aerobic mesophilic spore forming bacteria	6,7 ± 0,0	Thermal treatment at 80 ◦C for 15 min PCA 30 ◦C 48 h
	Osimani et al., 2021	Larvae	Raw	HCsI10 Larvae reared on substrate containing coffee silverskin (Cs) or different inclusion levels (5%, 10%, 20%, or 25%) of Schyzochitrium limacinum (S) or Isochrysis galbana (I)	5	Aerobic bacterial spores	Aerobic mesophilic spore forming bacteria	6,7 ± 0,1	Thermal treatment at 80 ◦C for 15 min PCA 30 ◦C 48 h
	Osimani et al., 2021	Substrate	Substrate	Cs Substrate containing coffee silverskin (Cs) or different inclusion levels (5%, 10%, 20%, or 25%) of Schyzochitrium limacinum (S) or Isochrysis galbana (I)	5	Aerobic bacterial spores	Aerobic mesophilic spore forming bacteria	3,1 ± 0,1	Thermal treatment at 80 ◦C for 15 min PCA 30 ◦C 48 h
	Osimani et al., 2021	Substrate	Substrate	CsS5 Substrate containing coffee silverskin (Cs) or different inclusion levels (5%, 10%, 20%, or 25%) of Schyzochitrium limacinum (S) or Isochrysis galbana (I)	5	Aerobic bacterial spores	Aerobic mesophilic spore forming bacteria	4,0 ± 0,0	Thermal treatment at 80 ◦C for 15 min PCA 30 ◦C 48 h
	Osimani et al., 2021	Substrate	Substrate	CsS20 Substrate containing coffee silverskin (Cs) or different inclusion levels (5%, 10%, 20%, or 25%) of Schyzochitrium limacinum (S) or Isochrysis galbana (I)	5	Aerobic bacterial spores	Aerobic mesophilic spore forming bacteria	4,2 ± 0,1	Thermal treatment at 80 ◦C for 15 min PCA 30 ◦C 48 h
	Osimani et al., 2021	Substrate	Substrate	CsS25 Substrate containing coffee silverskin (Cs) or different inclusion levels (5%, 10%, 20%, or 25%) of Schyzochitrium limacinum (S) or Isochrysis galbana (I)	5	Aerobic bacterial spores	Aerobic mesophilic spore forming bacteria	4,2 ± 0,1	Thermal treatment at 80 ◦C for 15 min PCA 30 ◦C 48 h
	Osimani et al., 2021	Substrate	Substrate	CsS10 Substrate containing coffee silverskin (Cs) or different inclusion levels (5%, 10%, 20%, or 25%) of Schyzochitrium limacinum (S) or Isochrysis galbana (I)	5	Aerobic bacterial spores	Aerobic mesophilic spore forming bacteria	4,3 ± 0,0	Thermal treatment at 80 ◦C for 15 min PCA 30 ◦C 48 h
	Osimani et al., 2021	Substrate	Substrate	CsI5 Substrate containing coffee silverskin (Cs) or different inclusion levels (5%, 10%, 20%, or 25%) of Schyzochitrium limacinum (S) or Isochrysis galbana (I)	5	Aerobic bacterial spores	Aerobic mesophilic spore forming bacteria	4,6 ± 0,0	Thermal treatment at 80 ◦C for 15 min PCA 30 ◦C 48 h
	Osimani et al., 2021	Substrate	Substrate	CsI20 Substrate containing coffee silverskin (Cs) or different inclusion levels (5%, 10%, 20%, or 25%) of Schyzochitrium limacinum (S) or Isochrysis galbana (I)	5	Aerobic bacterial spores	Aerobic mesophilic spore forming bacteria	4,7 ± 0,1	Thermal treatment at 80 ◦C for 15 min PCA 30 ◦C 48 h
	Osimani et al., 2021	Substrate	Substrate	CsI10 Substrate containing coffee silverskin (Cs) or different inclusion levels (5%, 10%, 20%, or 25%) of Schyzochitrium limacinum (S) or Isochrysis galbana (I)	5	Aerobic bacterial spores	Aerobic mesophilic spore forming bacteria	4,8 ± 0,0	Thermal treatment at 80 ◦C for 15 min PCA 30 ◦C 48 h
	Osimani et al., 2021	Substrate	Substrate	CsI25 Substrate containing coffee silverskin (Cs) or different inclusion levels (5%, 10%, 20%, or 25%) of Schyzochitrium limacinum (S) or Isochrysis galbana (I)	5	Aerobic bacterial spores	Aerobic mesophilic spore forming bacteria	4,8 ± 0,1	Thermal treatment at 80 ◦C for 15 min PCA 30 ◦C 48 h
	Osimani et al., 2021	Frass	Frass	FCsS5 Frass of larvae reared on substrate containing coffee silverskin (Cs) or different inclusion levels (5%, 10%, 20%, or 25%) of Schyzochitrium limacinum (S) or Isochrysis galbana (I)	5	Total mesophilic aerobes	Aerobic mesophilic total viable count	9,3 ± 0,2	PCA 30°C 48h
	Osimani et al., 2021	Frass	Frass	FCsS20 Frass of larvae reared on substrate containing coffee silverskin (Cs) or different inclusion levels (5%, 10%, 20%, or 25%) of Schyzochitrium limacinum (S) or Isochrysis galbana (I)	5	Total mesophilic aerobes	Aerobic mesophilic total viable count	9,4 ± 0,1	PCA 30°C 48h
	Osimani et al., 2021	Frass	Frass	FCsS10 Frass of larvae reared on substrate containing coffee silverskin (Cs) or different inclusion levels (5%, 10%, 20%, or 25%) of Schyzochitrium limacinum (S) or Isochrysis galbana (I)	5	Total mesophilic aerobes	Aerobic mesophilic total viable count	9,4 ± 0,2	PCA 30°C 48h
	Osimani et al., 2021	Frass	Frass	FCs Frass of larvae reared on substrate containing coffee silverskin (Cs) or different inclusion levels (5%, 10%, 20%, or 25%) of Schyzochitrium limacinum (S) or Isochrysis galbana (I)	5	Total mesophilic aerobes	Aerobic mesophilic total viable count	9,4 ± 0,3	PCA 30°C 48h
	Osimani et al., 2021	Frass	Frass	FCsS25 Frass of larvae reared on substrate containing coffee silverskin (Cs) or different inclusion levels (5%, 10%, 20%, or 25%) of Schyzochitrium limacinum (S) or Isochrysis galbana (I)	5	Total mesophilic aerobes	Aerobic mesophilic total viable count	9,5 ± 0,1	PCA 30°C 48h
	Osimani et al., 2021	Frass	Frass	FCsI10 Frass of larvae reared on substrate containing coffee silverskin (Cs) or different inclusion levels (5%, 10%, 20%, or 25%) of Schyzochitrium limacinum (S) or Isochrysis galbana (I)	5	Total mesophilic aerobes	Aerobic mesophilic total viable count	9,7 ± 0,1	PCA 30°C 48h
	Osimani et al., 2021	Frass	Frass	FCsI20 Frass of larvae reared on substrate containing coffee silverskin (Cs) or different inclusion levels (5%, 10%, 20%, or 25%) of Schyzochitrium limacinum (S) or Isochrysis galbana (I)	5	Total mesophilic aerobes	Aerobic mesophilic total viable count	9,7 ± 0,1	PCA 30°C 48h
	Osimani et al., 2021	Frass	Frass	FCsI5 Frass of larvae reared on substrate containing coffee silverskin (Cs) or different inclusion levels (5%, 10%, 20%, or 25%) of Schyzochitrium limacinum (S) or Isochrysis galbana (I)	5	Total mesophilic aerobes	Aerobic mesophilic total viable count	9,8 ± 0,3	PCA 30°C 48h
	Osimani et al., 2021	Frass	Frass	FCsI25 Frass of larvae reared on substrate containing coffee silverskin (Cs) or different inclusion levels (5%, 10%, 20%, or 25%) of Schyzochitrium limacinum (S) or Isochrysis galbana (I)	5	Total mesophilic aerobes	Aerobic mesophilic total viable count	9,9 ± 0,0	PCA 30°C 48h
	Osimani et al., 2021	Larvae	Raw	HCsS20 Larvae reared on substrate containing coffee silverskin (Cs) or different inclusion levels (5%, 10%, 20%, or 25%) of Schyzochitrium limacinum (S) or Isochrysis galbana (I)	5	Total mesophilic aerobes	Aerobic mesophilic total viable count	7,7 ± 0,0	PCA 30°C 48h
	Osimani et al., 2021	Larvae	Raw	HCsS5 Larvae reared on substrate containing coffee silverskin (Cs) or different inclusion levels (5%, 10%, 20%, or 25%) of Schyzochitrium limacinum (S) or Isochrysis galbana (I)	5	Total mesophilic aerobes	Aerobic mesophilic total viable count	7,8 ± 0,0	PCA 30°C 48h
	Osimani et al., 2021	Larvae	Raw	HCsS10 Larvae reared on substrate containing coffee silverskin (Cs) or different inclusion levels (5%, 10%, 20%, or 25%) of Schyzochitrium limacinum (S) or Isochrysis galbana (I)	5	Total mesophilic aerobes	Aerobic mesophilic total viable count	8,0 ± 0,0	PCA 30°C 48h
	Osimani et al., 2021	Larvae	Raw	HCsS25 Larvae reared on substrate containing coffee silverskin (Cs) or different inclusion levels (5%, 10%, 20%, or 25%) of Schyzochitrium limacinum (S) or Isochrysis galbana (I)	5	Total mesophilic aerobes	Aerobic mesophilic total viable count	8,0 ± 0,1	PCA 30°C 48h
	Osimani et al., 2021	Larvae	Raw	HCs Larvae reared on substrate containing coffee silverskin (Cs) or different inclusion levels (5%, 10%, 20%, or 25%) of Schyzochitrium limacinum (S) or Isochrysis galbana (I)	5	Total mesophilic aerobes	Aerobic mesophilic total viable count	8,4 ± 0,0	PCA 30°C 48h
	Osimani et al., 2021	Larvae	Raw	HCsI10 Larvae reared on substrate containing coffee silverskin (Cs) or different inclusion levels (5%, 10%, 20%, or 25%) of Schyzochitrium limacinum (S) or Isochrysis galbana (I)	5	Total mesophilic aerobes	Aerobic mesophilic total viable count	8,8 ± 0,0	PCA 30°C 48h
	Osimani et al., 2021	Larvae	Raw	HCsI5 Larvae reared on substrate containing coffee silverskin (Cs) or different inclusion levels (5%, 10%, 20%, or 25%) of Schyzochitrium limacinum (S) or Isochrysis galbana (I)	5	Total mesophilic aerobes	Aerobic mesophilic total viable count	8,9 ± 0,1	PCA 30°C 48h
	Osimani et al., 2021	Larvae	Raw	HCsI20 Larvae reared on substrate containing coffee silverskin (Cs) or different inclusion levels (5%, 10%, 20%, or 25%) of Schyzochitrium limacinum (S) or Isochrysis galbana (I)	5	Total mesophilic aerobes	Aerobic mesophilic total viable count	9,0 ± 0,1	PCA 30°C 48h
	Osimani et al., 2021	Larvae	Raw	HCsI25 Larvae reared on substrate containing coffee silverskin (Cs) or different inclusion levels (5%, 10%, 20%, or 25%) of Schyzochitrium limacinum (S) or Isochrysis galbana (I)	5	Total mesophilic aerobes	Aerobic mesophilic total viable count	9,1 ± 0,1	PCA 30°C 48h
	Osimani et al., 2021	Substrate	Substrate	CsI25 Substrate containing coffee silverskin (Cs) or different inclusion levels (5%, 10%, 20%, or 25%) of Schyzochitrium limacinum (S) or Isochrysis galbana (I)	5	Total mesophilic aerobes	Aerobic mesophilic total viable count	7,8 ± 0,0	PCA 30°C 48h
	Osimani et al., 2021	Substrate	Substrate	CsI5 Substrate containing coffee silverskin (Cs) or different inclusion levels (5%, 10%, 20%, or 25%) of Schyzochitrium limacinum (S) or Isochrysis galbana (I)	5	Total mesophilic aerobes	Aerobic mesophilic total viable count	7,8 ± 0,1	PCA 30°C 48h
	Osimani et al., 2021	Substrate	Substrate	CsI20 Substrate containing coffee silverskin (Cs) or different inclusion levels (5%, 10%, 20%, or 25%) of Schyzochitrium limacinum (S) or Isochrysis galbana (I)	5	Total mesophilic aerobes	Aerobic mesophilic total viable count	7,9 ± 0,0	PCA 30°C 48h
	Osimani et al., 2021	Substrate	Substrate	Cs Substrate containing coffee silverskin (Cs) or different inclusion levels (5%, 10%, 20%, or 25%) of Schyzochitrium limacinum (S) or Isochrysis galbana (I)	5	Total mesophilic aerobes	Aerobic mesophilic total viable count	8,0 ± 0,0	PCA 30°C 48h
	Osimani et al., 2021	Substrate	Substrate	CsS20 Substrate containing coffee silverskin (Cs) or different inclusion levels (5%, 10%, 20%, or 25%) of Schyzochitrium limacinum (S) or Isochrysis galbana (I)	5	Total mesophilic aerobes	Aerobic mesophilic total viable count	8,0 ± 0,0	PCA 30°C 48h
	Osimani et al., 2021	Substrate	Substrate	CsI10 Substrate containing coffee silverskin (Cs) or different inclusion levels (5%, 10%, 20%, or 25%) of Schyzochitrium limacinum (S) or Isochrysis galbana (I)	5	Total mesophilic aerobes	Aerobic mesophilic total viable count	8,0 ± 0,1	PCA 30°C 48h
	Osimani et al., 2021	Substrate	Substrate	CsS25 Substrate containing coffee silverskin (Cs) or different inclusion levels (5%, 10%, 20%, or 25%) of Schyzochitrium limacinum (S) or Isochrysis galbana (I)	5	Total mesophilic aerobes	Aerobic mesophilic total viable count	8,0 ± 0,1	PCA 30°C 48h
	Osimani et al., 2021	Substrate	Substrate	CsS5 Substrate containing coffee silverskin (Cs) or different inclusion levels (5%, 10%, 20%, or 25%) of Schyzochitrium limacinum (S) or Isochrysis galbana (I)	5	Total mesophilic aerobes	Aerobic mesophilic total viable count	8,3 ± 0,1	PCA 30°C 48h
	Osimani et al., 2021	Substrate	Substrate	CsS10 Substrate containing coffee silverskin (Cs) or different inclusion levels (5%, 10%, 20%, or 25%) of Schyzochitrium limacinum (S) or Isochrysis galbana (I)	5	Total mesophilic aerobes	Aerobic mesophilic total viable count	8,3 ± 0,1	PCA 30°C 48h
	Osimani et al., 2021	Larvae	Raw	HCsS5 Larvae reared on substrate containing coffee silverskin (Cs) or different inclusion levels (5%, 10%, 20%, or 25%) of Schyzochitrium limacinum (S) or Isochrysis galbana (I)	5	Enterobacteriaceae	Enterobacteriaceae	2,9 ± 0,1	VRBGA 37°C 24h
	Osimani et al., 2021	Frass	Frass	FCsS5 Frass of larvae reared on substrate containing coffee silverskin (Cs) or different inclusion levels (5%, 10%, 20%, or 25%) of Schyzochitrium limacinum (S) or Isochrysis galbana (I)	5	Enterobacteriaceae	Enterobacteriaceae	3,7 ± 0,2	VRBGA 37°C 24h
	Osimani et al., 2021	Frass	Frass	FCsS20 Frass of larvae reared on substrate containing coffee silverskin (Cs) or different inclusion levels (5%, 10%, 20%, or 25%) of Schyzochitrium limacinum (S) or Isochrysis galbana (I)	5	Enterobacteriaceae	Enterobacteriaceae	4,1 ± 0,0	VRBGA 37°C 24h
	Osimani et al., 2021	Frass	Frass	FCsS10 Frass of larvae reared on substrate containing coffee silverskin (Cs) or different inclusion levels (5%, 10%, 20%, or 25%) of Schyzochitrium limacinum (S) or Isochrysis galbana (I)	5	Enterobacteriaceae	Enterobacteriaceae	4,1 ± 0,2	VRBGA 37°C 24h
	Osimani et al., 2021	Frass	Frass	FCs Frass of larvae reared on substrate containing coffee silverskin (Cs) or different inclusion levels (5%, 10%, 20%, or 25%) of Schyzochitrium limacinum (S) or Isochrysis galbana (I)	5	Enterobacteriaceae	Enterobacteriaceae	4,1 ± 0,5	VRBGA 37°C 24h
	Osimani et al., 2021	Frass	Frass	FCsS25 Frass of larvae reared on substrate containing coffee silverskin (Cs) or different inclusion levels (5%, 10%, 20%, or 25%) of Schyzochitrium limacinum (S) or Isochrysis galbana (I)	5	Enterobacteriaceae	Enterobacteriaceae	4,2 ± 0,0	VRBGA 37°C 24h
	Osimani et al., 2021	Frass	Frass	FCsI20 Frass of larvae reared on substrate containing coffee silverskin (Cs) or different inclusion levels (5%, 10%, 20%, or 25%) of Schyzochitrium limacinum (S) or Isochrysis galbana (I)	5	Enterobacteriaceae	Enterobacteriaceae	4,7 ± 0,4	VRBGA 37°C 24h
	Osimani et al., 2021	Frass	Frass	FCsI5 Frass of larvae reared on substrate containing coffee silverskin (Cs) or different inclusion levels (5%, 10%, 20%, or 25%) of Schyzochitrium limacinum (S) or Isochrysis galbana (I)	5	Enterobacteriaceae	Enterobacteriaceae	4,7 ± 0,6	VRBGA 37°C 24h
	Osimani et al., 2021	Frass	Frass	FCsI10 Frass of larvae reared on substrate containing coffee silverskin (Cs) or different inclusion levels (5%, 10%, 20%, or 25%) of Schyzochitrium limacinum (S) or Isochrysis galbana (I)	5	Enterobacteriaceae	Enterobacteriaceae	4,8 ± 0,4	VRBGA 37°C 24h
	Osimani et al., 2021	Frass	Frass	FCsI25 Frass of larvae reared on substrate containing coffee silverskin (Cs) or different inclusion levels (5%, 10%, 20%, or 25%) of Schyzochitrium limacinum (S) or Isochrysis galbana (I)	5	Enterobacteriaceae	Enterobacteriaceae	5,0 ± 0,1	VRBGA 37°C 24h
	Osimani et al., 2021	Larvae	Raw	HCsS20 Larvae reared on substrate containing coffee silverskin (Cs) or different inclusion levels (5%, 10%, 20%, or 25%) of Schyzochitrium limacinum (S) or Isochrysis galbana (I)	5	Enterobacteriaceae	Enterobacteriaceae	3,2 ± 0,0	VRBGA 37°C 24h
	Osimani et al., 2021	Larvae	Raw	HCsS10 Larvae reared on substrate containing coffee silverskin (Cs) or different inclusion levels (5%, 10%, 20%, or 25%) of Schyzochitrium limacinum (S) or Isochrysis galbana (I)	5	Enterobacteriaceae	Enterobacteriaceae	3,2 ± 0,1	VRBGA 37°C 24h
	Osimani et al., 2021	Larvae	Raw	HCsS25 Larvae reared on substrate containing coffee silverskin (Cs) or different inclusion levels (5%, 10%, 20%, or 25%) of Schyzochitrium limacinum (S) or Isochrysis galbana (I)	5	Enterobacteriaceae	Enterobacteriaceae	3,2 ± 0,1	VRBGA 37°C 24h
	Osimani et al., 2021	Larvae	Raw	HCsI10 Larvae reared on substrate containing coffee silverskin (Cs) or different inclusion levels (5%, 10%, 20%, or 25%) of Schyzochitrium limacinum (S) or Isochrysis galbana (I)	5	Enterobacteriaceae	Enterobacteriaceae	4,1 ± 0,1	VRBGA 37°C 24h
	Osimani et al., 2021	Larvae	Raw	HCsI5 Larvae reared on substrate containing coffee silverskin (Cs) or different inclusion levels (5%, 10%, 20%, or 25%) of Schyzochitrium limacinum (S) or Isochrysis galbana (I)	5	Enterobacteriaceae	Enterobacteriaceae	4,3 ± 0,0	VRBGA 37°C 24h
	Osimani et al., 2021	Larvae	Raw	HCsI20 Larvae reared on substrate containing coffee silverskin (Cs) or different inclusion levels (5%, 10%, 20%, or 25%) of Schyzochitrium limacinum (S) or Isochrysis galbana (I)	5	Enterobacteriaceae	Enterobacteriaceae	4,3 ± 0,0	VRBGA 37°C 24h
	Osimani et al., 2021	Larvae	Raw	HCsI25 Larvae reared on substrate containing coffee silverskin (Cs) or different inclusion levels (5%, 10%, 20%, or 25%) of Schyzochitrium limacinum (S) or Isochrysis galbana (I)	5	Enterobacteriaceae	Enterobacteriaceae	4,3 ± 0,0	VRBGA 37°C 24h
	Osimani et al., 2021	Larvae	Raw	HCs Larvae reared on substrate containing coffee silverskin (Cs) or different inclusion levels (5%, 10%, 20%, or 25%) of Schyzochitrium limacinum (S) or Isochrysis galbana (I)	5	Enterobacteriaceae	Enterobacteriaceae	4,9 ± 0,0	VRBGA 37°C 24h
	Osimani et al., 2021	Substrate	Substrate	Cs Substrate containing coffee silverskin (Cs) or different inclusion levels (5%, 10%, 20%, or 25%) of Schyzochitrium limacinum (S) or Isochrysis galbana (I)	5	Enterobacteriaceae	Enterobacteriaceae	<1	VRBGA 37°C 24h
	Osimani et al., 2021	Substrate	Substrate	CsI5 Substrate containing coffee silverskin (Cs) or different inclusion levels (5%, 10%, 20%, or 25%) of Schyzochitrium limacinum (S) or Isochrysis galbana (I)	5	Enterobacteriaceae	Enterobacteriaceae	<1	VRBGA 37°C 24h
	Osimani et al., 2021	Substrate	Substrate	CsI10 Substrate containing coffee silverskin (Cs) or different inclusion levels (5%, 10%, 20%, or 25%) of Schyzochitrium limacinum (S) or Isochrysis galbana (I)	5	Enterobacteriaceae	Enterobacteriaceae	<1	VRBGA 37°C 24h
	Osimani et al., 2021	Substrate	Substrate	CsI20 Substrate containing coffee silverskin (Cs) or different inclusion levels (5%, 10%, 20%, or 25%) of Schyzochitrium limacinum (S) or Isochrysis galbana (I)	5	Enterobacteriaceae	Enterobacteriaceae	<1	VRBGA 37°C 24h
	Osimani et al., 2021	Substrate	Substrate	CsI25 Substrate containing coffee silverskin (Cs) or different inclusion levels (5%, 10%, 20%, or 25%) of Schyzochitrium limacinum (S) or Isochrysis galbana (I)	5	Enterobacteriaceae	Enterobacteriaceae	<1	VRBGA 37°C 24h
	Osimani et al., 2021	Substrate	Substrate	CsS5 Substrate containing coffee silverskin (Cs) or different inclusion levels (5%, 10%, 20%, or 25%) of Schyzochitrium limacinum (S) or Isochrysis galbana (I)	5	Enterobacteriaceae	Enterobacteriaceae	<1	VRBGA 37°C 24h
	Osimani et al., 2021	Substrate	Substrate	CsS10 Substrate containing coffee silverskin (Cs) or different inclusion levels (5%, 10%, 20%, or 25%) of Schyzochitrium limacinum (S) or Isochrysis galbana (I)	5	Enterobacteriaceae	Enterobacteriaceae	<1	VRBGA 37°C 24h
	Osimani et al., 2021	Substrate	Substrate	CsS20 Substrate containing coffee silverskin (Cs) or different inclusion levels (5%, 10%, 20%, or 25%) of Schyzochitrium limacinum (S) or Isochrysis galbana (I)	5	Enterobacteriaceae	Enterobacteriaceae	<1	VRBGA 37°C 24h
	Osimani et al., 2021	Substrate	Substrate	CsS25 Substrate containing coffee silverskin (Cs) or different inclusion levels (5%, 10%, 20%, or 25%) of Schyzochitrium limacinum (S) or Isochrysis galbana (I)	5	Enterobacteriaceae	Enterobacteriaceae	<1	VRBGA 37°C 24h
	Osimani et al., 2021	Frass	Frass	FCsS20 Frass of larvae reared on substrate containing coffee silverskin (Cs) or different inclusion levels (5%, 10%, 20%, or 25%) of Schyzochitrium limacinum (S) or Isochrysis galbana (I)	5	Presumptive lactic acid bacteria	Lactic Acid Bacteria	7,6 ± 0,2	MRS supplemented with cycloheximide (250 mg L− 1) incubated at 37 ◦C for 72 h under anaerobic conditions.
	Osimani et al., 2021	Frass	Frass	FCsS10 Frass of larvae reared on substrate containing coffee silverskin (Cs) or different inclusion levels (5%, 10%, 20%, or 25%) of Schyzochitrium limacinum (S) or Isochrysis galbana (I)	5	Presumptive lactic acid bacteria	Lactic Acid Bacteria	7,6 ± 0,27	MRS supplemented with cycloheximide (250 mg L− 1) incubated at 37 ◦C for 72 h under anaerobic conditions.
	Osimani et al., 2021	Frass	Frass	FCsS5 Frass of larvae reared on substrate containing coffee silverskin (Cs) or different inclusion levels (5%, 10%, 20%, or 25%) of Schyzochitrium limacinum (S) or Isochrysis galbana (I)	5	Presumptive lactic acid bacteria	Lactic Acid Bacteria	7,6 ± 0,5	MRS supplemented with cycloheximide (250 mg L− 1) incubated at 37 ◦C for 72 h under anaerobic conditions.
	Osimani et al., 2021	Frass	Frass	FCsI5 Frass of larvae reared on substrate containing coffee silverskin (Cs) or different inclusion levels (5%, 10%, 20%, or 25%) of Schyzochitrium limacinum (S) or Isochrysis galbana (I)	5	Presumptive lactic acid bacteria	Lactic Acid Bacteria	7,8 ± 0,3	MRS supplemented with cycloheximide (250 mg L− 1) incubated at 37 ◦C for 72 h under anaerobic conditions.
	Osimani et al., 2021	Frass	Frass	FCsI25 Frass of larvae reared on substrate containing coffee silverskin (Cs) or different inclusion levels (5%, 10%, 20%, or 25%) of Schyzochitrium limacinum (S) or Isochrysis galbana (I)	5	Presumptive lactic acid bacteria	Lactic Acid Bacteria	8,0 ± 0,4	MRS supplemented with cycloheximide (250 mg L− 1) incubated at 37 ◦C for 72 h under anaerobic conditions.
	Osimani et al., 2021	Frass	Frass	FCs Frass of larvae reared on substrate containing coffee silverskin (Cs) or different inclusion levels (5%, 10%, 20%, or 25%) of Schyzochitrium limacinum (S) or Isochrysis galbana (I)	5	Presumptive lactic acid bacteria	Lactic Acid Bacteria	8,1 ± 0,3	MRS supplemented with cycloheximide (250 mg L− 1) incubated at 37 ◦C for 72 h under anaerobic conditions.
	Osimani et al., 2021	Frass	Frass	FCsS25 Frass of larvae reared on substrate containing coffee silverskin (Cs) or different inclusion levels (5%, 10%, 20%, or 25%) of Schyzochitrium limacinum (S) or Isochrysis galbana (I)	5	Presumptive lactic acid bacteria	Lactic Acid Bacteria	8,1 ± 0,4	MRS supplemented with cycloheximide (250 mg L− 1) incubated at 37 ◦C for 72 h under anaerobic conditions.
	Osimani et al., 2021	Frass	Frass	FCsI10 Frass of larvae reared on substrate containing coffee silverskin (Cs) or different inclusion levels (5%, 10%, 20%, or 25%) of Schyzochitrium limacinum (S) or Isochrysis galbana (I)	5	Presumptive lactic acid bacteria	Lactic Acid Bacteria	8,2 ± 0,1	MRS supplemented with cycloheximide (250 mg L− 1) incubated at 37 ◦C for 72 h under anaerobic conditions.
	Osimani et al., 2021	Frass	Frass	FCsI20 Frass of larvae reared on substrate containing coffee silverskin (Cs) or different inclusion levels (5%, 10%, 20%, or 25%) of Schyzochitrium limacinum (S) or Isochrysis galbana (I)	5	Presumptive lactic acid bacteria	Lactic Acid Bacteria	8,2 ± 0,1	MRS supplemented with cycloheximide (250 mg L− 1) incubated at 37 ◦C for 72 h under anaerobic conditions.
	Osimani et al., 2021	Larvae	Raw	HCsS25 Larvae reared on substrate containing coffee silverskin (Cs) or different inclusion levels (5%, 10%, 20%, or 25%) of Schyzochitrium limacinum (S) or Isochrysis galbana (I)	5	Presumptive lactic acid bacteria	Lactic Acid Bacteria	6,5 ± 0,0	MRS supplemented with cycloheximide (250 mg L− 1) incubated at 37 ◦C for 72 h under anaerobic conditions.
	Osimani et al., 2021	Larvae	Raw	HCsS10 Larvae reared on substrate containing coffee silverskin (Cs) or different inclusion levels (5%, 10%, 20%, or 25%) of Schyzochitrium limacinum (S) or Isochrysis galbana (I)	5	Presumptive lactic acid bacteria	Lactic Acid Bacteria	6,5 ± 0,1	MRS supplemented with cycloheximide (250 mg L− 1) incubated at 37 ◦C for 72 h under anaerobic conditions.
	Osimani et al., 2021	Larvae	Raw	HCsS20 Larvae reared on substrate containing coffee silverskin (Cs) or different inclusion levels (5%, 10%, 20%, or 25%) of Schyzochitrium limacinum (S) or Isochrysis galbana (I)	5	Presumptive lactic acid bacteria	Lactic Acid Bacteria	6,7 ± 0,0	MRS supplemented with cycloheximide (250 mg L− 1) incubated at 37 ◦C for 72 h under anaerobic conditions.
	Osimani et al., 2021	Larvae	Raw	HCs Larvae reared on substrate containing coffee silverskin (Cs) or different inclusion levels (5%, 10%, 20%, or 25%) of Schyzochitrium limacinum (S) or Isochrysis galbana (I)	5	Presumptive lactic acid bacteria	Lactic Acid Bacteria	6,8 ± 0,0	MRS supplemented with cycloheximide (250 mg L− 1) incubated at 37 ◦C for 72 h under anaerobic conditions.
	Osimani et al., 2021	Larvae	Raw	HCsS5 Larvae reared on substrate containing coffee silverskin (Cs) or different inclusion levels (5%, 10%, 20%, or 25%) of Schyzochitrium limacinum (S) or Isochrysis galbana (I)	5	Presumptive lactic acid bacteria	Lactic Acid Bacteria	7,0 ± 0,0	MRS supplemented with cycloheximide (250 mg L− 1) incubated at 37 ◦C for 72 h under anaerobic conditions.
	Osimani et al., 2021	Larvae	Raw	HCsI10 Larvae reared on substrate containing coffee silverskin (Cs) or different inclusion levels (5%, 10%, 20%, or 25%) of Schyzochitrium limacinum (S) or Isochrysis galbana (I)	5	Presumptive lactic acid bacteria	Lactic Acid Bacteria	7,6 ± 0,1	MRS supplemented with cycloheximide (250 mg L− 1) incubated at 37 ◦C for 72 h under anaerobic conditions.
	Osimani et al., 2021	Larvae	Raw	HCsI5 Larvae reared on substrate containing coffee silverskin (Cs) or different inclusion levels (5%, 10%, 20%, or 25%) of Schyzochitrium limacinum (S) or Isochrysis galbana (I)	5	Presumptive lactic acid bacteria	Lactic Acid Bacteria	7,7 ± 0,0	MRS supplemented with cycloheximide (250 mg L− 1) incubated at 37 ◦C for 72 h under anaerobic conditions.
	Osimani et al., 2021	Larvae	Raw	HCsI20 Larvae reared on substrate containing coffee silverskin (Cs) or different inclusion levels (5%, 10%, 20%, or 25%) of Schyzochitrium limacinum (S) or Isochrysis galbana (I)	5	Presumptive lactic acid bacteria	Lactic Acid Bacteria	7,8 ± 0,1	MRS supplemented with cycloheximide (250 mg L− 1) incubated at 37 ◦C for 72 h under anaerobic conditions.
	Osimani et al., 2021	Larvae	Raw	HCsI25 Larvae reared on substrate containing coffee silverskin (Cs) or different inclusion levels (5%, 10%, 20%, or 25%) of Schyzochitrium limacinum (S) or Isochrysis galbana (I)	5	Presumptive lactic acid bacteria	Lactic Acid Bacteria	7,8 ± 0,1	MRS supplemented with cycloheximide (250 mg L− 1) incubated at 37 ◦C for 72 h under anaerobic conditions.
	Osimani et al., 2021	Substrate	Substrate	CsI20 Substrate containing coffee silverskin (Cs) or different inclusion levels (5%, 10%, 20%, or 25%) of Schyzochitrium limacinum (S) or Isochrysis galbana (I)	5	Presumptive lactic acid bacteria	Lactic Acid Bacteria	8,0 ± 0,0	MRS supplemented with cycloheximide (250 mg L− 1) incubated at 37 ◦C for 72 h under anaerobic conditions.
	Osimani et al., 2021	Substrate	Substrate	CsI5 Substrate containing coffee silverskin (Cs) or different inclusion levels (5%, 10%, 20%, or 25%) of Schyzochitrium limacinum (S) or Isochrysis galbana (I)	5	Presumptive lactic acid bacteria	Lactic Acid Bacteria	8,0 ± 0,1	MRS supplemented with cycloheximide (250 mg L− 1) incubated at 37 ◦C for 72 h under anaerobic conditions.
	Osimani et al., 2021	Substrate	Substrate	CsI25 Substrate containing coffee silverskin (Cs) or different inclusion levels (5%, 10%, 20%, or 25%) of Schyzochitrium limacinum (S) or Isochrysis galbana (I)	5	Presumptive lactic acid bacteria	Lactic Acid Bacteria	8,0 ± 0,1	MRS supplemented with cycloheximide (250 mg L− 1) incubated at 37 ◦C for 72 h under anaerobic conditions.
	Osimani et al., 2021	Substrate	Substrate	CsI10 Substrate containing coffee silverskin (Cs) or different inclusion levels (5%, 10%, 20%, or 25%) of Schyzochitrium limacinum (S) or Isochrysis galbana (I)	5	Presumptive lactic acid bacteria	Lactic Acid Bacteria	8,1 ± 0,0	MRS supplemented with cycloheximide (250 mg L− 1) incubated at 37 ◦C for 72 h under anaerobic conditions.
	Osimani et al., 2021	Substrate	Substrate	CsS20 Substrate containing coffee silverskin (Cs) or different inclusion levels (5%, 10%, 20%, or 25%) of Schyzochitrium limacinum (S) or Isochrysis galbana (I)	5	Presumptive lactic acid bacteria	Lactic Acid Bacteria	8,2 ± 0,0	MRS supplemented with cycloheximide (250 mg L− 1) incubated at 37 ◦C for 72 h under anaerobic conditions.
	Osimani et al., 2021	Substrate	Substrate	CsS25 Substrate containing coffee silverskin (Cs) or different inclusion levels (5%, 10%, 20%, or 25%) of Schyzochitrium limacinum (S) or Isochrysis galbana (I)	5	Presumptive lactic acid bacteria	Lactic Acid Bacteria	8,2 ± 0,1	MRS supplemented with cycloheximide (250 mg L− 1) incubated at 37 ◦C for 72 h under anaerobic conditions.
	Osimani et al., 2021	Substrate	Substrate	Cs Substrate containing coffee silverskin (Cs) or different inclusion levels (5%, 10%, 20%, or 25%) of Schyzochitrium limacinum (S) or Isochrysis galbana (I)	5	Presumptive lactic acid bacteria	Lactic Acid Bacteria	8,4 ± 0,1	MRS supplemented with cycloheximide (250 mg L− 1) incubated at 37 ◦C for 72 h under anaerobic conditions.
	Osimani et al., 2021	Substrate	Substrate	CsS5 Substrate containing coffee silverskin (Cs) or different inclusion levels (5%, 10%, 20%, or 25%) of Schyzochitrium limacinum (S) or Isochrysis galbana (I)	5	Presumptive lactic acid bacteria	Lactic Acid Bacteria	8,6 ± 0,0	MRS supplemented with cycloheximide (250 mg L− 1) incubated at 37 ◦C for 72 h under anaerobic conditions.
	Osimani et al., 2021	Substrate	Substrate	CsS10 Substrate containing coffee silverskin (Cs) or different inclusion levels (5%, 10%, 20%, or 25%) of Schyzochitrium limacinum (S) or Isochrysis galbana (I)	5	Presumptive lactic acid bacteria	Lactic Acid Bacteria	8,6 ± 0,1	MRS supplemented with cycloheximide (250 mg L− 1) incubated at 37 ◦C for 72 h under anaerobic conditions.
	Osimani et al., 2021	Frass	Frass	FCs Frass of larvae reared on substrate containing coffee silverskin (Cs) or different inclusion levels (5%, 10%, 20%, or 25%) of Schyzochitrium limacinum (S) or Isochrysis galbana (I)	5	Listeria monocytogenes	Listeria monocytogenes	abs / 25g	AFNOR BIO 12/11–03/04
	Osimani et al., 2021	Frass	Frass	FCsI5 Frass of larvae reared on substrate containing coffee silverskin (Cs) or different inclusion levels (5%, 10%, 20%, or 25%) of Schyzochitrium limacinum (S) or Isochrysis galbana (I)	5	Listeria monocytogenes	Listeria monocytogenes	abs / 25g	AFNOR BIO 12/11–03/04
	Osimani et al., 2021	Frass	Frass	FCsI10 Frass of larvae reared on substrate containing coffee silverskin (Cs) or different inclusion levels (5%, 10%, 20%, or 25%) of Schyzochitrium limacinum (S) or Isochrysis galbana (I)	5	Listeria monocytogenes	Listeria monocytogenes	abs / 25g	AFNOR BIO 12/11–03/04
	Osimani et al., 2021	Frass	Frass	FCsI20 Frass of larvae reared on substrate containing coffee silverskin (Cs) or different inclusion levels (5%, 10%, 20%, or 25%) of Schyzochitrium limacinum (S) or Isochrysis galbana (I)	5	Listeria monocytogenes	Listeria monocytogenes	abs / 25g	AFNOR BIO 12/11–03/04
	Osimani et al., 2021	Frass	Frass	FCsI25 Frass of larvae reared on substrate containing coffee silverskin (Cs) or different inclusion levels (5%, 10%, 20%, or 25%) of Schyzochitrium limacinum (S) or Isochrysis galbana (I)	5	Listeria monocytogenes	Listeria monocytogenes	abs / 25g	AFNOR BIO 12/11–03/04
	Osimani et al., 2021	Frass	Frass	FCsS5 Frass of larvae reared on substrate containing coffee silverskin (Cs) or different inclusion levels (5%, 10%, 20%, or 25%) of Schyzochitrium limacinum (S) or Isochrysis galbana (I)	5	Listeria monocytogenes	Listeria monocytogenes	abs / 25g	AFNOR BIO 12/11–03/04
	Osimani et al., 2021	Frass	Frass	FCsS10 Frass of larvae reared on substrate containing coffee silverskin (Cs) or different inclusion levels (5%, 10%, 20%, or 25%) of Schyzochitrium limacinum (S) or Isochrysis galbana (I)	5	Listeria monocytogenes	Listeria monocytogenes	abs / 25g	AFNOR BIO 12/11–03/04
	Osimani et al., 2021	Frass	Frass	FCsS20 Frass of larvae reared on substrate containing coffee silverskin (Cs) or different inclusion levels (5%, 10%, 20%, or 25%) of Schyzochitrium limacinum (S) or Isochrysis galbana (I)	5	Listeria monocytogenes	Listeria monocytogenes	abs / 25g	AFNOR BIO 12/11–03/04
	Osimani et al., 2021	Frass	Frass	FCsS25 Frass of larvae reared on substrate containing coffee silverskin (Cs) or different inclusion levels (5%, 10%, 20%, or 25%) of Schyzochitrium limacinum (S) or Isochrysis galbana (I)	5	Listeria monocytogenes	Listeria monocytogenes	abs / 25g	AFNOR BIO 12/11–03/04
	Osimani et al., 2021	Larvae	Raw	HCs Larvae reared on substrate containing coffee silverskin (Cs) or different inclusion levels (5%, 10%, 20%, or 25%) of Schyzochitrium limacinum (S) or Isochrysis galbana (I)	5	Listeria monocytogenes	Listeria monocytogenes	abs / 25g	AFNOR BIO 12/11–03/04
	Osimani et al., 2021	Larvae	Raw	HCsI5 Larvae reared on substrate containing coffee silverskin (Cs) or different inclusion levels (5%, 10%, 20%, or 25%) of Schyzochitrium limacinum (S) or Isochrysis galbana (I)	5	Listeria monocytogenes	Listeria monocytogenes	abs / 25g	AFNOR BIO 12/11–03/04
	Osimani et al., 2021	Larvae	Raw	HCsI10 Larvae reared on substrate containing coffee silverskin (Cs) or different inclusion levels (5%, 10%, 20%, or 25%) of Schyzochitrium limacinum (S) or Isochrysis galbana (I)	5	Listeria monocytogenes	Listeria monocytogenes	abs / 25g	AFNOR BIO 12/11–03/04
	Osimani et al., 2021	Larvae	Raw	HCsI20 Larvae reared on substrate containing coffee silverskin (Cs) or different inclusion levels (5%, 10%, 20%, or 25%) of Schyzochitrium limacinum (S) or Isochrysis galbana (I)	5	Listeria monocytogenes	Listeria monocytogenes	abs / 25g	AFNOR BIO 12/11–03/04
	Osimani et al., 2021	Larvae	Raw	HCsI25 Larvae reared on substrate containing coffee silverskin (Cs) or different inclusion levels (5%, 10%, 20%, or 25%) of Schyzochitrium limacinum (S) or Isochrysis galbana (I)	5	Listeria monocytogenes	Listeria monocytogenes	abs / 25g	AFNOR BIO 12/11–03/04
	Osimani et al., 2021	Larvae	Raw	HCsS5 Larvae reared on substrate containing coffee silverskin (Cs) or different inclusion levels (5%, 10%, 20%, or 25%) of Schyzochitrium limacinum (S) or Isochrysis galbana (I)	5	Listeria monocytogenes	Listeria monocytogenes	abs / 25g	AFNOR BIO 12/11–03/04
	Osimani et al., 2021	Larvae	Raw	HCsS10 Larvae reared on substrate containing coffee silverskin (Cs) or different inclusion levels (5%, 10%, 20%, or 25%) of Schyzochitrium limacinum (S) or Isochrysis galbana (I)	5	Listeria monocytogenes	Listeria monocytogenes	abs / 25g	AFNOR BIO 12/11–03/04
	Osimani et al., 2021	Larvae	Raw	HCsS20 Larvae reared on substrate containing coffee silverskin (Cs) or different inclusion levels (5%, 10%, 20%, or 25%) of Schyzochitrium limacinum (S) or Isochrysis galbana (I)	5	Listeria monocytogenes	Listeria monocytogenes	abs / 25g	AFNOR BIO 12/11–03/04
	Osimani et al., 2021	Larvae	Raw	HCsS25 Larvae reared on substrate containing coffee silverskin (Cs) or different inclusion levels (5%, 10%, 20%, or 25%) of Schyzochitrium limacinum (S) or Isochrysis galbana (I)	5	Listeria monocytogenes	Listeria monocytogenes	abs / 25g	AFNOR BIO 12/11–03/04
	Osimani et al., 2021	Substrate	Substrate	Cs Substrate containing coffee silverskin (Cs) or different inclusion levels (5%, 10%, 20%, or 25%) of Schyzochitrium limacinum (S) or Isochrysis galbana (I)	5	Listeria monocytogenes	Listeria monocytogenes	abs / 25g	AFNOR BIO 12/11–03/04
	Osimani et al., 2021	Substrate	Substrate	CsI5 Substrate containing coffee silverskin (Cs) or different inclusion levels (5%, 10%, 20%, or 25%) of Schyzochitrium limacinum (S) or Isochrysis galbana (I)	5	Listeria monocytogenes	Listeria monocytogenes	abs / 25g	AFNOR BIO 12/11–03/04
	Osimani et al., 2021	Substrate	Substrate	CsI10 Substrate containing coffee silverskin (Cs) or different inclusion levels (5%, 10%, 20%, or 25%) of Schyzochitrium limacinum (S) or Isochrysis galbana (I)	5	Listeria monocytogenes	Listeria monocytogenes	abs / 25g	AFNOR BIO 12/11–03/04
	Osimani et al., 2021	Substrate	Substrate	CsI20 Substrate containing coffee silverskin (Cs) or different inclusion levels (5%, 10%, 20%, or 25%) of Schyzochitrium limacinum (S) or Isochrysis galbana (I)	5	Listeria monocytogenes	Listeria monocytogenes	abs / 25g	AFNOR BIO 12/11–03/04
	Osimani et al., 2021	Substrate	Substrate	CsI25 Substrate containing coffee silverskin (Cs) or different inclusion levels (5%, 10%, 20%, or 25%) of Schyzochitrium limacinum (S) or Isochrysis galbana (I)	5	Listeria monocytogenes	Listeria monocytogenes	abs / 25g	AFNOR BIO 12/11–03/04
	Osimani et al., 2021	Substrate	Substrate	CsS5 Substrate containing coffee silverskin (Cs) or different inclusion levels (5%, 10%, 20%, or 25%) of Schyzochitrium limacinum (S) or Isochrysis galbana (I)	5	Listeria monocytogenes	Listeria monocytogenes	abs / 25g	AFNOR BIO 12/11–03/04
	Osimani et al., 2021	Substrate	Substrate	CsS10 Substrate containing coffee silverskin (Cs) or different inclusion levels (5%, 10%, 20%, or 25%) of Schyzochitrium limacinum (S) or Isochrysis galbana (I)	5	Listeria monocytogenes	Listeria monocytogenes	abs / 25g	AFNOR BIO 12/11–03/04
	Osimani et al., 2021	Substrate	Substrate	CsS20 Substrate containing coffee silverskin (Cs) or different inclusion levels (5%, 10%, 20%, or 25%) of Schyzochitrium limacinum (S) or Isochrysis galbana (I)	5	Listeria monocytogenes	Listeria monocytogenes	abs / 25g	AFNOR BIO 12/11–03/04
	Osimani et al., 2021	Substrate	Substrate	CsS25 Substrate containing coffee silverskin (Cs) or different inclusion levels (5%, 10%, 20%, or 25%) of Schyzochitrium limacinum (S) or Isochrysis galbana (I)	5	Listeria monocytogenes	Listeria monocytogenes	abs / 25g	AFNOR BIO 12/11–03/04
	Osimani et al., 2021	Frass	Frass	FCs Frass of larvae reared on substrate containing coffee silverskin (Cs) or different inclusion levels (5%, 10%, 20%, or 25%) of Schyzochitrium limacinum (S) or Isochrysis galbana (I)	5	Salmonella spp	Salmonella spp.	abs / 25g	AFNOR BIO 12/16–09/05
	Osimani et al., 2021	Frass	Frass	FCsI5 Frass of larvae reared on substrate containing coffee silverskin (Cs) or different inclusion levels (5%, 10%, 20%, or 25%) of Schyzochitrium limacinum (S) or Isochrysis galbana (I)	5	Salmonella spp	Salmonella spp.	abs / 25g	AFNOR BIO 12/16–09/05
	Osimani et al., 2021	Frass	Frass	FCsI10 Frass of larvae reared on substrate containing coffee silverskin (Cs) or different inclusion levels (5%, 10%, 20%, or 25%) of Schyzochitrium limacinum (S) or Isochrysis galbana (I)	5	Salmonella spp	Salmonella spp.	abs / 25g	AFNOR BIO 12/16–09/05
	Osimani et al., 2021	Frass	Frass	FCsI20 Frass of larvae reared on substrate containing coffee silverskin (Cs) or different inclusion levels (5%, 10%, 20%, or 25%) of Schyzochitrium limacinum (S) or Isochrysis galbana (I)	5	Salmonella spp	Salmonella spp.	abs / 25g	AFNOR BIO 12/16–09/05
	Osimani et al., 2021	Frass	Frass	FCsI25 Frass of larvae reared on substrate containing coffee silverskin (Cs) or different inclusion levels (5%, 10%, 20%, or 25%) of Schyzochitrium limacinum (S) or Isochrysis galbana (I)	5	Salmonella spp	Salmonella spp.	abs / 25g	AFNOR BIO 12/16–09/05
	Osimani et al., 2021	Frass	Frass	FCsS5 Frass of larvae reared on substrate containing coffee silverskin (Cs) or different inclusion levels (5%, 10%, 20%, or 25%) of Schyzochitrium limacinum (S) or Isochrysis galbana (I)	5	Salmonella spp	Salmonella spp.	abs / 25g	AFNOR BIO 12/16–09/05
	Osimani et al., 2021	Frass	Frass	FCsS10 Frass of larvae reared on substrate containing coffee silverskin (Cs) or different inclusion levels (5%, 10%, 20%, or 25%) of Schyzochitrium limacinum (S) or Isochrysis galbana (I)	5	Salmonella spp	Salmonella spp.	abs / 25g	AFNOR BIO 12/16–09/05
	Osimani et al., 2021	Frass	Frass	FCsS20 Frass of larvae reared on substrate containing coffee silverskin (Cs) or different inclusion levels (5%, 10%, 20%, or 25%) of Schyzochitrium limacinum (S) or Isochrysis galbana (I)	5	Salmonella spp	Salmonella spp.	abs / 25g	AFNOR BIO 12/16–09/05
	Osimani et al., 2021	Frass	Frass	FCsS25 Frass of larvae reared on substrate containing coffee silverskin (Cs) or different inclusion levels (5%, 10%, 20%, or 25%) of Schyzochitrium limacinum (S) or Isochrysis galbana (I)	5	Salmonella spp	Salmonella spp.	abs / 25g	AFNOR BIO 12/16–09/05
	Nyangena et al 2020	Raw	Raw	washed with chilled tap-water (4 ◦C)	3	Salmonella	Salmonella spp.	+	enriched + 35 ◦C for 24 h + Selective enrichment 37 ◦C for 24 h + Salmonella-Shigella 35 ◦C for 24 h
	Osimani et al., 2021	Larvae	Raw	HCs Larvae reared on substrate containing coffee silverskin (Cs) or different inclusion levels (5%, 10%, 20%, or 25%) of Schyzochitrium limacinum (S) or Isochrysis galbana (I)	5	Salmonella spp	Salmonella spp.	abs / 25g	AFNOR BIO 12/16–09/05
	Osimani et al., 2021	Larvae	Raw	HCsI5 Larvae reared on substrate containing coffee silverskin (Cs) or different inclusion levels (5%, 10%, 20%, or 25%) of Schyzochitrium limacinum (S) or Isochrysis galbana (I)	5	Salmonella spp	Salmonella spp.	abs / 25g	AFNOR BIO 12/16–09/05
	Osimani et al., 2021	Larvae	Raw	HCsI10 Larvae reared on substrate containing coffee silverskin (Cs) or different inclusion levels (5%, 10%, 20%, or 25%) of Schyzochitrium limacinum (S) or Isochrysis galbana (I)	5	Salmonella spp	Salmonella spp.	abs / 25g	AFNOR BIO 12/16–09/05
	Osimani et al., 2021	Larvae	Raw	HCsI20 Larvae reared on substrate containing coffee silverskin (Cs) or different inclusion levels (5%, 10%, 20%, or 25%) of Schyzochitrium limacinum (S) or Isochrysis galbana (I)	5	Salmonella spp	Salmonella spp.	abs / 25g	AFNOR BIO 12/16–09/05
	Osimani et al., 2021	Larvae	Raw	HCsI25 Larvae reared on substrate containing coffee silverskin (Cs) or different inclusion levels (5%, 10%, 20%, or 25%) of Schyzochitrium limacinum (S) or Isochrysis galbana (I)	5	Salmonella spp	Salmonella spp.	abs / 25g	AFNOR BIO 12/16–09/05
	Osimani et al., 2021	Larvae	Raw	HCsS5 Larvae reared on substrate containing coffee silverskin (Cs) or different inclusion levels (5%, 10%, 20%, or 25%) of Schyzochitrium limacinum (S) or Isochrysis galbana (I)	5	Salmonella spp	Salmonella spp.	abs / 25g	AFNOR BIO 12/16–09/05
	Osimani et al., 2021	Larvae	Raw	HCsS10 Larvae reared on substrate containing coffee silverskin (Cs) or different inclusion levels (5%, 10%, 20%, or 25%) of Schyzochitrium limacinum (S) or Isochrysis galbana (I)	5	Salmonella spp	Salmonella spp.	abs / 25g	AFNOR BIO 12/16–09/05
	Osimani et al., 2021	Larvae	Raw	HCsS20 Larvae reared on substrate containing coffee silverskin (Cs) or different inclusion levels (5%, 10%, 20%, or 25%) of Schyzochitrium limacinum (S) or Isochrysis galbana (I)	5	Salmonella spp	Salmonella spp.	abs / 25g	AFNOR BIO 12/16–09/05
	Osimani et al., 2021	Larvae	Raw	HCsS25 Larvae reared on substrate containing coffee silverskin (Cs) or different inclusion levels (5%, 10%, 20%, or 25%) of Schyzochitrium limacinum (S) or Isochrysis galbana (I)	5	Salmonella spp	Salmonella spp.	abs / 25g	AFNOR BIO 12/16–09/05
	Osimani et al., 2021	Substrate	Substrate	Cs Substrate containing coffee silverskin (Cs) or different inclusion levels (5%, 10%, 20%, or 25%) of Schyzochitrium limacinum (S) or Isochrysis galbana (I)	5	Salmonella spp	Salmonella spp.	abs / 25g	AFNOR BIO 12/16–09/05
	Osimani et al., 2021	Substrate	Substrate	CsI5 Substrate containing coffee silverskin (Cs) or different inclusion levels (5%, 10%, 20%, or 25%) of Schyzochitrium limacinum (S) or Isochrysis galbana (I)	5	Salmonella spp	Salmonella spp.	abs / 25g	AFNOR BIO 12/16–09/05
	Osimani et al., 2021	Substrate	Substrate	CsI10 Substrate containing coffee silverskin (Cs) or different inclusion levels (5%, 10%, 20%, or 25%) of Schyzochitrium limacinum (S) or Isochrysis galbana (I)	5	Salmonella spp	Salmonella spp.	abs / 25g	AFNOR BIO 12/16–09/05
	Osimani et al., 2021	Substrate	Substrate	CsI20 Substrate containing coffee silverskin (Cs) or different inclusion levels (5%, 10%, 20%, or 25%) of Schyzochitrium limacinum (S) or Isochrysis galbana (I)	5	Salmonella spp	Salmonella spp.	abs / 25g	AFNOR BIO 12/16–09/05
	Osimani et al., 2021	Substrate	Substrate	CsI25 Substrate containing coffee silverskin (Cs) or different inclusion levels (5%, 10%, 20%, or 25%) of Schyzochitrium limacinum (S) or Isochrysis galbana (I)	5	Salmonella spp	Salmonella spp.	abs / 25g	AFNOR BIO 12/16–09/05
	Osimani et al., 2021	Substrate	Substrate	CsS5 Substrate containing coffee silverskin (Cs) or different inclusion levels (5%, 10%, 20%, or 25%) of Schyzochitrium limacinum (S) or Isochrysis galbana (I)	5	Salmonella spp	Salmonella spp.	abs / 25g	AFNOR BIO 12/16–09/05
	Osimani et al., 2021	Substrate	Substrate	CsS10 Substrate containing coffee silverskin (Cs) or different inclusion levels (5%, 10%, 20%, or 25%) of Schyzochitrium limacinum (S) or Isochrysis galbana (I)	5	Salmonella spp	Salmonella spp.	abs / 25g	AFNOR BIO 12/16–09/05
	Osimani et al., 2021	Substrate	Substrate	CsS20 Substrate containing coffee silverskin (Cs) or different inclusion levels (5%, 10%, 20%, or 25%) of Schyzochitrium limacinum (S) or Isochrysis galbana (I)	5	Salmonella spp	Salmonella spp.	abs / 25g	AFNOR BIO 12/16–09/05
	Osimani et al., 2021	Substrate	Substrate	CsS25 Substrate containing coffee silverskin (Cs) or different inclusion levels (5%, 10%, 20%, or 25%) of Schyzochitrium limacinum (S) or Isochrysis galbana (I)	5	Salmonella spp	Salmonella spp.	abs / 25g	AFNOR BIO 12/16–09/05
	Osimani et al., 2021	Frass	Frass	FCs Frass of larvae reared on substrate containing coffee silverskin (Cs) or different inclusion levels (5%, 10%, 20%, or 25%) of Schyzochitrium limacinum (S) or Isochrysis galbana (I)	5	Coagulase-positive cocci	Staphylococcus aureus coagulase positive	7,0 ± 0,1	MSA 37°C 24-48h
	Osimani et al., 2021	Frass	Frass	FCsS5 Frass of larvae reared on substrate containing coffee silverskin (Cs) or different inclusion levels (5%, 10%, 20%, or 25%) of Schyzochitrium limacinum (S) or Isochrysis galbana (I)	5	Coagulase-positive cocci	Staphylococcus aureus coagulase positive	7,0 ± 0,1	MSA 37°C 24-48h
	Osimani et al., 2021	Frass	Frass	FCsS10 Frass of larvae reared on substrate containing coffee silverskin (Cs) or different inclusion levels (5%, 10%, 20%, or 25%) of Schyzochitrium limacinum (S) or Isochrysis galbana (I)	5	Coagulase-positive cocci	Staphylococcus aureus coagulase positive	7,1 ± 0,1	MSA 37°C 24-48h
	Osimani et al., 2021	Frass	Frass	FCsS20 Frass of larvae reared on substrate containing coffee silverskin (Cs) or different inclusion levels (5%, 10%, 20%, or 25%) of Schyzochitrium limacinum (S) or Isochrysis galbana (I)	5	Coagulase-positive cocci	Staphylococcus aureus coagulase positive	7,1 ± 0,1	MSA 37°C 24-48h
	Osimani et al., 2021	Frass	Frass	FCsS25 Frass of larvae reared on substrate containing coffee silverskin (Cs) or different inclusion levels (5%, 10%, 20%, or 25%) of Schyzochitrium limacinum (S) or Isochrysis galbana (I)	5	Coagulase-positive cocci	Staphylococcus aureus coagulase positive	7,1 ± 0,1	MSA 37°C 24-48h
	Osimani et al., 2021	Frass	Frass	FCsI10 Frass of larvae reared on substrate containing coffee silverskin (Cs) or different inclusion levels (5%, 10%, 20%, or 25%) of Schyzochitrium limacinum (S) or Isochrysis galbana (I)	5	Coagulase-positive cocci	Staphylococcus aureus coagulase positive	7,1 ± 0,2	MSA 37°C 24-48h
	Osimani et al., 2021	Frass	Frass	FCsI20 Frass of larvae reared on substrate containing coffee silverskin (Cs) or different inclusion levels (5%, 10%, 20%, or 25%) of Schyzochitrium limacinum (S) or Isochrysis galbana (I)	5	Coagulase-positive cocci	Staphylococcus aureus coagulase positive	7,1 ± 0,2	MSA 37°C 24-48h
	Osimani et al., 2021	Frass	Frass	FCsI5 Frass of larvae reared on substrate containing coffee silverskin (Cs) or different inclusion levels (5%, 10%, 20%, or 25%) of Schyzochitrium limacinum (S) or Isochrysis galbana (I)	5	Coagulase-positive cocci	Staphylococcus aureus coagulase positive	7,2 ± 0,4	MSA 37°C 24-48h
	Osimani et al., 2021	Frass	Frass	FCsI25 Frass of larvae reared on substrate containing coffee silverskin (Cs) or different inclusion levels (5%, 10%, 20%, or 25%) of Schyzochitrium limacinum (S) or Isochrysis galbana (I)	5	Coagulase-positive cocci	Staphylococcus aureus coagulase positive	7,3 ± 0,2	MSA 37°C 24-48h
	Osimani et al., 2021	Larvae	Raw	HCsS5 Larvae reared on substrate containing coffee silverskin (Cs) or different inclusion levels (5%, 10%, 20%, or 25%) of Schyzochitrium limacinum (S) or Isochrysis galbana (I)	5	Coagulase-positive cocci	Staphylococcus aureus coagulase positive	6,2 ± 0,1	MSA 37°C 24-48h
	Osimani et al., 2021	Larvae	Raw	HCsS10 Larvae reared on substrate containing coffee silverskin (Cs) or different inclusion levels (5%, 10%, 20%, or 25%) of Schyzochitrium limacinum (S) or Isochrysis galbana (I)	5	Coagulase-positive cocci	Staphylococcus aureus coagulase positive	6,3 ± 0,0	MSA 37°C 24-48h
	Osimani et al., 2021	Larvae	Raw	HCsS25 Larvae reared on substrate containing coffee silverskin (Cs) or different inclusion levels (5%, 10%, 20%, or 25%) of Schyzochitrium limacinum (S) or Isochrysis galbana (I)	5	Coagulase-positive cocci	Staphylococcus aureus coagulase positive	6,7 ± 0,1	MSA 37°C 24-48h
	Osimani et al., 2021	Larvae	Raw	HCsS20 Larvae reared on substrate containing coffee silverskin (Cs) or different inclusion levels (5%, 10%, 20%, or 25%) of Schyzochitrium limacinum (S) or Isochrysis galbana (I)	5	Coagulase-positive cocci	Staphylococcus aureus coagulase positive	6,8 ± 0,1	MSA 37°C 24-48h
	Osimani et al., 2021	Larvae	Raw	HCs Larvae reared on substrate containing coffee silverskin (Cs) or different inclusion levels (5%, 10%, 20%, or 25%) of Schyzochitrium limacinum (S) or Isochrysis galbana (I)	5	Coagulase-positive cocci	Staphylococcus aureus coagulase positive	7,3 ± 0,0	MSA 37°C 24-48h
	Osimani et al., 2021	Larvae	Raw	HCsI10 Larvae reared on substrate containing coffee silverskin (Cs) or different inclusion levels (5%, 10%, 20%, or 25%) of Schyzochitrium limacinum (S) or Isochrysis galbana (I)	5	Coagulase-positive cocci	Staphylococcus aureus coagulase positive	8,0 ± 0,0	MSA 37°C 24-48h
	Osimani et al., 2021	Larvae	Raw	HCsI5 Larvae reared on substrate containing coffee silverskin (Cs) or different inclusion levels (5%, 10%, 20%, or 25%) of Schyzochitrium limacinum (S) or Isochrysis galbana (I)	5	Coagulase-positive cocci	Staphylococcus aureus coagulase positive	8,0 ± 0,1	MSA 37°C 24-48h
	Osimani et al., 2021	Larvae	Raw	HCsI20 Larvae reared on substrate containing coffee silverskin (Cs) or different inclusion levels (5%, 10%, 20%, or 25%) of Schyzochitrium limacinum (S) or Isochrysis galbana (I)	5	Coagulase-positive cocci	Staphylococcus aureus coagulase positive	8,3 ± 0,0	MSA 37°C 24-48h
	Osimani et al., 2021	Larvae	Raw	HCsI25 Larvae reared on substrate containing coffee silverskin (Cs) or different inclusion levels (5%, 10%, 20%, or 25%) of Schyzochitrium limacinum (S) or Isochrysis galbana (I)	5	Coagulase-positive cocci	Staphylococcus aureus coagulase positive	8,4 ± 0,0	MSA 37°C 24-48h
	Osimani et al., 2021	Substrate	Substrate	Cs Substrate containing coffee silverskin (Cs) or different inclusion levels (5%, 10%, 20%, or 25%) of Schyzochitrium limacinum (S) or Isochrysis galbana (I)	5	Coagulase-positive cocci	Staphylococcus aureus coagulase positive	4,0 ± 0,0	MSA 37°C 24-48h
	Osimani et al., 2021	Substrate	Substrate	CsI20 Substrate containing coffee silverskin (Cs) or different inclusion levels (5%, 10%, 20%, or 25%) of Schyzochitrium limacinum (S) or Isochrysis galbana (I)	5	Coagulase-positive cocci	Staphylococcus aureus coagulase positive	4,7 ± 0,1	MSA 37°C 24-48h
	Osimani et al., 2021	Substrate	Substrate	CsI5 Substrate containing coffee silverskin (Cs) or different inclusion levels (5%, 10%, 20%, or 25%) of Schyzochitrium limacinum (S) or Isochrysis galbana (I)	5	Coagulase-positive cocci	Staphylococcus aureus coagulase positive	4,9 ± 0,1	MSA 37°C 24-48h
	Osimani et al., 2021	Substrate	Substrate	CsI10 Substrate containing coffee silverskin (Cs) or different inclusion levels (5%, 10%, 20%, or 25%) of Schyzochitrium limacinum (S) or Isochrysis galbana (I)	5	Coagulase-positive cocci	Staphylococcus aureus coagulase positive	4,9 ± 0,1	MSA 37°C 24-48h
	Osimani et al., 2021	Substrate	Substrate	CsI25 Substrate containing coffee silverskin (Cs) or different inclusion levels (5%, 10%, 20%, or 25%) of Schyzochitrium limacinum (S) or Isochrysis galbana (I)	5	Coagulase-positive cocci	Staphylococcus aureus coagulase positive	5,0 ± 0,1	MSA 37°C 24-48h
	Osimani et al., 2021	Substrate	Substrate	CsS25 Substrate containing coffee silverskin (Cs) or different inclusion levels (5%, 10%, 20%, or 25%) of Schyzochitrium limacinum (S) or Isochrysis galbana (I)	5	Coagulase-positive cocci	Staphylococcus aureus coagulase positive	6,0 ± 0,0	MSA 37°C 24-48h
	Osimani et al., 2021	Substrate	Substrate	CsS5 Substrate containing coffee silverskin (Cs) or different inclusion levels (5%, 10%, 20%, or 25%) of Schyzochitrium limacinum (S) or Isochrysis galbana (I)	5	Coagulase-positive cocci	Staphylococcus aureus coagulase positive	6,0 ± 0,1	MSA 37°C 24-48h
	Osimani et al., 2021	Substrate	Substrate	CsS20 Substrate containing coffee silverskin (Cs) or different inclusion levels (5%, 10%, 20%, or 25%) of Schyzochitrium limacinum (S) or Isochrysis galbana (I)	5	Coagulase-positive cocci	Staphylococcus aureus coagulase positive	6,2 ± 0,1	MSA 37°C 24-48h
	Osimani et al., 2021	Substrate	Substrate	CsS10 Substrate containing coffee silverskin (Cs) or different inclusion levels (5%, 10%, 20%, or 25%) of Schyzochitrium limacinum (S) or Isochrysis galbana (I)	5	Coagulase-positive cocci	Staphylococcus aureus coagulase positive	6,6 ± 0,0	MSA 37°C 24-48h
	Osimani et al., 2021	Frass	Frass	FCsI5 Frass of larvae reared on substrate containing coffee silverskin (Cs) or different inclusion levels (5%, 10%, 20%, or 25%) of Schyzochitrium limacinum (S) or Isochrysis galbana (I)	5	Eumycetes	Yeasts/molds	6,3 ± 0,2	WLN supplemented with chloramphenicol (100 mg L− 1 ) and incubated at 25 ◦C for 72 h.
	Osimani et al., 2021	Frass	Frass	FCs Frass of larvae reared on substrate containing coffee silverskin (Cs) or different inclusion levels (5%, 10%, 20%, or 25%) of Schyzochitrium limacinum (S) or Isochrysis galbana (I)	5	Eumycetes	Yeasts/molds	6,4 ± 0,1	WLN supplemented with chloramphenicol (100 mg L− 1 ) and incubated at 25 ◦C for 72 h.
	Osimani et al., 2021	Frass	Frass	FCsS5 Frass of larvae reared on substrate containing coffee silverskin (Cs) or different inclusion levels (5%, 10%, 20%, or 25%) of Schyzochitrium limacinum (S) or Isochrysis galbana (I)	5	Eumycetes	Yeasts/molds	6,5 ± 0,1	WLN supplemented with chloramphenicol (100 mg L− 1 ) and incubated at 25 ◦C for 72 h.
	Osimani et al., 2021	Frass	Frass	FCsI10 Frass of larvae reared on substrate containing coffee silverskin (Cs) or different inclusion levels (5%, 10%, 20%, or 25%) of Schyzochitrium limacinum (S) or Isochrysis galbana (I)	5	Eumycetes	Yeasts/molds	6,5 ± 0,3	WLN supplemented with chloramphenicol (100 mg L− 1 ) and incubated at 25 ◦C for 72 h.
	Osimani et al., 2021	Frass	Frass	FCsS20 Frass of larvae reared on substrate containing coffee silverskin (Cs) or different inclusion levels (5%, 10%, 20%, or 25%) of Schyzochitrium limacinum (S) or Isochrysis galbana (I)	5	Eumycetes	Yeasts/molds	6,6 ± 0,4	WLN supplemented with chloramphenicol (100 mg L− 1 ) and incubated at 25 ◦C for 72 h.
	Osimani et al., 2021	Frass	Frass	FCsS10 Frass of larvae reared on substrate containing coffee silverskin (Cs) or different inclusion levels (5%, 10%, 20%, or 25%) of Schyzochitrium limacinum (S) or Isochrysis galbana (I)	5	Eumycetes	Yeasts/molds	6,7 ± 0,1	WLN supplemented with chloramphenicol (100 mg L− 1 ) and incubated at 25 ◦C for 72 h.
	Osimani et al., 2021	Frass	Frass	FCsI20 Frass of larvae reared on substrate containing coffee silverskin (Cs) or different inclusion levels (5%, 10%, 20%, or 25%) of Schyzochitrium limacinum (S) or Isochrysis galbana (I)	5	Eumycetes	Yeasts/molds	6,7 ± 0,2	WLN supplemented with chloramphenicol (100 mg L− 1 ) and incubated at 25 ◦C for 72 h.
	Osimani et al., 2021	Frass	Frass	FCsI25 Frass of larvae reared on substrate containing coffee silverskin (Cs) or different inclusion levels (5%, 10%, 20%, or 25%) of Schyzochitrium limacinum (S) or Isochrysis galbana (I)	5	Eumycetes	Yeasts/molds	6,7 ± 0,3	WLN supplemented with chloramphenicol (100 mg L− 1 ) and incubated at 25 ◦C for 72 h.
	Osimani et al., 2021	Frass	Frass	FCsS25 Frass of larvae reared on substrate containing coffee silverskin (Cs) or different inclusion levels (5%, 10%, 20%, or 25%) of Schyzochitrium limacinum (S) or Isochrysis galbana (I)	5	Eumycetes	Yeasts/molds	6,8 ± 0,4	WLN supplemented with chloramphenicol (100 mg L− 1 ) and incubated at 25 ◦C for 72 h.
	Osimani et al., 2021	Larvae	Raw	HCs Larvae reared on substrate containing coffee silverskin (Cs) or different inclusion levels (5%, 10%, 20%, or 25%) of Schyzochitrium limacinum (S) or Isochrysis galbana (I)	5	Eumycetes	Yeasts/molds	5,4 ± 0,1	WLN supplemented with chloramphenicol (100 mg L− 1 ) and incubated at 25 ◦C for 72 h.
	Osimani et al., 2021	Larvae	Raw	HCsS5 Larvae reared on substrate containing coffee silverskin (Cs) or different inclusion levels (5%, 10%, 20%, or 25%) of Schyzochitrium limacinum (S) or Isochrysis galbana (I)	5	Eumycetes	Yeasts/molds	5,9 ± 0,0	WLN supplemented with chloramphenicol (100 mg L− 1 ) and incubated at 25 ◦C for 72 h.
	Osimani et al., 2021	Larvae	Raw	HCsS25 Larvae reared on substrate containing coffee silverskin (Cs) or different inclusion levels (5%, 10%, 20%, or 25%) of Schyzochitrium limacinum (S) or Isochrysis galbana (I)	5	Eumycetes	Yeasts/molds	5,9 ± 0,0	WLN supplemented with chloramphenicol (100 mg L− 1 ) and incubated at 25 ◦C for 72 h.
	Osimani et al., 2021	Larvae	Raw	HCsS10 Larvae reared on substrate containing coffee silverskin (Cs) or different inclusion levels (5%, 10%, 20%, or 25%) of Schyzochitrium limacinum (S) or Isochrysis galbana (I)	5	Eumycetes	Yeasts/molds	6,2 ± 0,1	WLN supplemented with chloramphenicol (100 mg L− 1 ) and incubated at 25 ◦C for 72 h.
	Osimani et al., 2021	Larvae	Raw	HCsS20 Larvae reared on substrate containing coffee silverskin (Cs) or different inclusion levels (5%, 10%, 20%, or 25%) of Schyzochitrium limacinum (S) or Isochrysis galbana (I)	5	Eumycetes	Yeasts/molds	6,2 ± 0,1	WLN supplemented with chloramphenicol (100 mg L− 1 ) and incubated at 25 ◦C for 72 h.
	Osimani et al., 2021	Larvae	Raw	HCsI25 Larvae reared on substrate containing coffee silverskin (Cs) or different inclusion levels (5%, 10%, 20%, or 25%) of Schyzochitrium limacinum (S) or Isochrysis galbana (I)	5	Eumycetes	Yeasts/molds	7,2 ± 0,1	WLN supplemented with chloramphenicol (100 mg L− 1 ) and incubated at 25 ◦C for 72 h.
	Osimani et al., 2021	Larvae	Raw	HCsI10 Larvae reared on substrate containing coffee silverskin (Cs) or different inclusion levels (5%, 10%, 20%, or 25%) of Schyzochitrium limacinum (S) or Isochrysis galbana (I)	5	Eumycetes	Yeasts/molds	7,3 ± 0,0	WLN supplemented with chloramphenicol (100 mg L− 1 ) and incubated at 25 ◦C for 72 h.
	Osimani et al., 2021	Larvae	Raw	HCsI20 Larvae reared on substrate containing coffee silverskin (Cs) or different inclusion levels (5%, 10%, 20%, or 25%) of Schyzochitrium limacinum (S) or Isochrysis galbana (I)	5	Eumycetes	Yeasts/molds	7,3 ± 0,1	WLN supplemented with chloramphenicol (100 mg L− 1 ) and incubated at 25 ◦C for 72 h.
	Osimani et al., 2021	Larvae	Raw	HCsI5 Larvae reared on substrate containing coffee silverskin (Cs) or different inclusion levels (5%, 10%, 20%, or 25%) of Schyzochitrium limacinum (S) or Isochrysis galbana (I)	5	Eumycetes	Yeasts/molds	7,4 ± 0,0	WLN supplemented with chloramphenicol (100 mg L− 1 ) and incubated at 25 ◦C for 72 h.
	Osimani et al., 2021	Substrate	Substrate	Cs Substrate containing coffee silverskin (Cs) or different inclusion levels (5%, 10%, 20%, or 25%) of Schyzochitrium limacinum (S) or Isochrysis galbana (I)	5	Eumycetes	Yeasts/molds	4,3 ± 0,0	WLN supplemented with chloramphenicol (100 mg L− 1 ) and incubated at 25 ◦C for 72 h.
	Osimani et al., 2021	Substrate	Substrate	CsI5 Substrate containing coffee silverskin (Cs) or different inclusion levels (5%, 10%, 20%, or 25%) of Schyzochitrium limacinum (S) or Isochrysis galbana (I)	5	Eumycetes	Yeasts/molds	4,6 ± 0,1	WLN supplemented with chloramphenicol (100 mg L− 1 ) and incubated at 25 ◦C for 72 h.
	Osimani et al., 2021	Substrate	Substrate	CsI25 Substrate containing coffee silverskin (Cs) or different inclusion levels (5%, 10%, 20%, or 25%) of Schyzochitrium limacinum (S) or Isochrysis galbana (I)	5	Eumycetes	Yeasts/molds	4,7 ± 0,1	WLN supplemented with chloramphenicol (100 mg L− 1 ) and incubated at 25 ◦C for 72 h.
	Osimani et al., 2021	Substrate	Substrate	CsI20 Substrate containing coffee silverskin (Cs) or different inclusion levels (5%, 10%, 20%, or 25%) of Schyzochitrium limacinum (S) or Isochrysis galbana (I)	5	Eumycetes	Yeasts/molds	4,9 ± 0,1	WLN supplemented with chloramphenicol (100 mg L− 1 ) and incubated at 25 ◦C for 72 h.
	Osimani et al., 2021	Substrate	Substrate	CsI10 Substrate containing coffee silverskin (Cs) or different inclusion levels (5%, 10%, 20%, or 25%) of Schyzochitrium limacinum (S) or Isochrysis galbana (I)	5	Eumycetes	Yeasts/molds	5,0 ± 0,0	WLN supplemented with chloramphenicol (100 mg L− 1 ) and incubated at 25 ◦C for 72 h.
	Osimani et al., 2021	Substrate	Substrate	CsS5 Substrate containing coffee silverskin (Cs) or different inclusion levels (5%, 10%, 20%, or 25%) of Schyzochitrium limacinum (S) or Isochrysis galbana (I)	5	Eumycetes	Yeasts/molds	7,6 ± 0,1	WLN supplemented with chloramphenicol (100 mg L− 1 ) and incubated at 25 ◦C for 72 h.
	Osimani et al., 2021	Substrate	Substrate	CsS10 Substrate containing coffee silverskin (Cs) or different inclusion levels (5%, 10%, 20%, or 25%) of Schyzochitrium limacinum (S) or Isochrysis galbana (I)	5	Eumycetes	Yeasts/molds	7,6 ± 0,1	WLN supplemented with chloramphenicol (100 mg L− 1 ) and incubated at 25 ◦C for 72 h.
	Osimani et al., 2021	Substrate	Substrate	CsS25 Substrate containing coffee silverskin (Cs) or different inclusion levels (5%, 10%, 20%, or 25%) of Schyzochitrium limacinum (S) or Isochrysis galbana (I)	5	Eumycetes	Yeasts/molds	7,7 ± 0,0	WLN supplemented with chloramphenicol (100 mg L− 1 ) and incubated at 25 ◦C for 72 h.
	Osimani et al., 2021	Substrate	Substrate	CsS20 Substrate containing coffee silverskin (Cs) or different inclusion levels (5%, 10%, 20%, or 25%) of Schyzochitrium limacinum (S) or Isochrysis galbana (I)	5	Eumycetes	Yeasts/molds	7,7 ± 0,1	WLN supplemented with chloramphenicol (100 mg L− 1 ) and incubated at 25 ◦C for 72 h.
	Nyangena et al 2020	Boiled	Heat-treated	96 ◦C for 5 min	3	Salmonella	Salmonella spp.	-	enriched + 35 ◦C for 24 h + Selective enrichment 37 ◦C for 24 h + Salmonella-Shigella 35 ◦C for 24 h
	Nyangena et al 2020	Toasted	Dried	stainless pan, over an open flame and heated to about 150 ◦C, 5 min, regular turning	3	Salmonella	Salmonella spp.	-	enriched + 35 ◦C for 24 h + Selective enrichment 37 ◦C for 24 h + Salmonella-Shigella 35 ◦C for 24 h
	Nyangena et al 2020	Solar-dried	Dried	solar dryer left to dry to constant weight in 2–3 days	3	Salmonella	Salmonella spp.	+	enriched + 35 ◦C for 24 h + Selective enrichment 37 ◦C for 24 h + Salmonella-Shigella 35 ◦C for 24 h
	Nyangena et al 2020	Oven-dried	Dried	air-oven dryer maintained at 60 ◦C and dried to constant weight in 2–3 days	3	Salmonella	Salmonella spp.	+	enriched + 35 ◦C for 24 h + Selective enrichment 37 ◦C for 24 h + Salmonella-Shigella 35 ◦C for 24 h
	Nyangena et al 2020	Boiled + Solar-dried	Dried	96 ◦C for 5 min + solar dryer left to dry to constant weight in 2–3 days	3	Salmonella	Salmonella spp.	-	enriched + 35 ◦C for 24 h + Selective enrichment 37 ◦C for 24 h + Salmonella-Shigella 35 ◦C for 24 h
	Nyangena et al 2020	Toasted + Solar-dried	Dried	stainless pan, over an open flame and heated to about 150 ◦C, 5 min, regular turning + solar dryer left to dry to constant weight in 2–3 days	3	Salmonella	Salmonella spp.	-	enriched + 35 ◦C for 24 h + Selective enrichment 37 ◦C for 24 h + Salmonella-Shigella 35 ◦C for 24 h
	Nyangena et al 2020	Boiled + Oven-dried	Dried	96 ◦C for 5 min + air-oven dryer maintained at 60 ◦C and dried to constant weight in 2–3 days	3	Salmonella	Salmonella spp.	-	enriched + 35 ◦C for 24 h + Selective enrichment 37 ◦C for 24 h + Salmonella-Shigella 35 ◦C for 24 h
	Raimondi et al 2020	Frozen	Raw	20°C rearing temperature	6	Aerobic spore-forming bacteria	Aerobic mesophilic spore forming bacteria	6,8 ± 1,3	80°C 10min PCA+ 2g/L starch 37°C 48h
	Raimondi et al 2020	Frozen	Raw	33°C rearing temperature	6	Aerobic spore-forming bacteria	Aerobic mesophilic spore forming bacteria	7,9 ± 0,2	80°C 10min PCA+ 2g/L starch 37°C 48h
	Raimondi et al 2020	Frozen	Raw	27°C rearing temperature	6	Aerobic spore-forming bacteria	Aerobic mesophilic spore forming bacteria	7,9 ± 0,5	80°C 10min PCA+ 2g/L starch 37°C 48h
	Raimondi et al 2020	substrate	Substrate	25% zootechnical use cornflour (mill waste), 15% wheat bran, 10% alfa-alfa flour, and 50% water, congelé -80°C	6	Aerobic spore-forming bacteria	Aerobic mesophilic spore forming bacteria	4,9 ± 0,8	80°C 10min PCA+ 2g/L starch 37°C 48h
	Raimondi et al 2020	Frozen	Raw	20°C rearing temperature	6	Total mesophilic aerobes	Aerobic mesophilic total viable count	7,4 ± 0,9	PCA 30°c 72h
	Raimondi et al 2020	Frozen	Raw	27°C rearing temperature	6	Total mesophilic aerobes	Aerobic mesophilic total viable count	8,5 ± 0,4	PCA 30°c 72h
	Raimondi et al 2020	Frozen	Raw	33°C rearing temperature	6	Total mesophilic aerobes	Aerobic mesophilic total viable count	8,7 ± 0,3	PCA 30°c 72h
	Raimondi et al 2020	substrate	Substrate	25% zootechnical use cornflour (mill waste), 15% wheat bran, 10% alfa-alfa flour, and 50% water, congelé -80°C	6	Total mesophilic aerobes	Aerobic mesophilic total viable count	4,5 ± 0,2	PCA 30°c 72h
	Raimondi et al 2020	Frozen	Raw	33°C rearing temperature	6	Bacillus cereus	Bacillus cereus group	2,3 ± 0,7	ISO 7932:2004
	Raimondi et al 2020	Frozen	Raw	20°C rearing temperature	6	Bacillus cereus	Bacillus cereus group	2,3 ± 0,9	ISO 7932:2004
	Raimondi et al 2020	Frozen	Raw	27°C rearing temperature	6	Bacillus cereus	Bacillus cereus group	3,2 ± 0,7	ISO 7932:2004
	Raimondi et al 2020	substrate	Substrate	25% zootechnical use cornflour (mill waste), 15% wheat bran, 10% alfa-alfa flour, and 50% water, congelé -80°C	6	Bacillus cereus	Bacillus cereus group	< 2	ISO 7932:2004
	Raimondi et al 2020	Frozen	Raw	20°C rearing temperature	6	Campylobacter spp.	Campylobacter spp.	3,2 ± 0,3	ISO 10272-2:2017
	Raimondi et al 2020	Frozen	Raw	27°C rearing temperature	6	Campylobacter spp.	Campylobacter spp.	4,2 ± 0,4	ISO 10272-2:2017
	Raimondi et al 2020	Frozen	Raw	33°C rearing temperature	6	Campylobacter spp.	Campylobacter spp.	4,7 ± 0,2	ISO 10272-2:2017
	Raimondi et al 2020	substrate	Substrate	25% zootechnical use cornflour (mill waste), 15% wheat bran, 10% alfa-alfa flour, and 50% water, congelé -80°C	6	Campylobacter spp.	Campylobacter spp.	< 2	ISO 10272-2:2017
	Raimondi et al 2020	Frozen	Raw	20°C rearing temperature	6	Clostridium perfringens	Clostridium perfringens	0,8 ± 0,7	ISO 7937:2004
	Raimondi et al 2020	Frozen	Raw	33°C rearing temperature	6	Clostridium perfringens	Clostridium perfringens	1,0 ± 0,8	ISO 7937:2004
	Raimondi et al 2020	Frozen	Raw	27°C rearing temperature	6	Clostridium perfringens	Clostridium perfringens	1,6 ± 1,3	ISO 7937:2004
	Raimondi et al 2020	substrate	Substrate	25% zootechnical use cornflour (mill waste), 15% wheat bran, 10% alfa-alfa flour, and 50% water, congelé -80°C	6	Clostridium perfringens	Clostridium perfringens	< 2	ISO 7937:2004
	Raimondi et al 2020	Frozen	Raw	20°C rearing temperature	6	Enterobacteriaceae	Enterobacteriaceae	3,7 ± 0,3	Violet Red Bile Agar plates 37°C 24h
	Raimondi et al 2020	Frozen	Raw	33°C rearing temperature	6	Enterobacteriaceae	Enterobacteriaceae	4,8 ± 1,3	Violet Red Bile Agar plates 37°C 24h
	Raimondi et al 2020	Frozen	Raw	27°C rearing temperature	6	Enterobacteriaceae	Enterobacteriaceae	5,2 ± 0,6	Violet Red Bile Agar plates 37°C 24h
	Raimondi et al 2020	substrate	Substrate	25% zootechnical use cornflour (mill waste), 15% wheat bran, 10% alfa-alfa flour, and 50% water, congelé -80°C	6	Enterobacteriaceae	Enterobacteriaceae	< 2	Violet Red Bile Agar plates 37°C 24h
	Raimondi et al 2020	Frozen	Raw	33°C rearing temperature	6	Lactic acid bacteria	Lactic Acid Bacteria	6,2 ± 0,5	Lactobacilli MRS agar 30°C 72h microaerophilic conditions
	Raimondi et al 2020	Frozen	Raw	20°C rearing temperature	6	Lactic acid bacteria	Lactic Acid Bacteria	6,6 ± 0,4	Lactobacilli MRS agar 30°C 72h microaerophilic conditions
	Raimondi et al 2020	Frozen	Raw	27°C rearing temperature	6	Lactic acid bacteria	Lactic Acid Bacteria	6,9 ± 0,7	Lactobacilli MRS agar 30°C 72h microaerophilic conditions
	Raimondi et al 2020	substrate	Substrate	25% zootechnical use cornflour (mill waste), 15% wheat bran, 10% alfa-alfa flour, and 50% water, congelé -80°C	6	Lactic acid bacteria	Lactic Acid Bacteria	2,9 ± 0,7	Lactobacilli MRS agar 30°C 72h microaerophilic conditions
	Raimondi et al 2020	Frozen	Raw	20°C rearing temperature	6	Listeriaceae	Listeria spp.	4,8 ± 0,4	ISO 11290-2:2017
	Raimondi et al 2020	Frozen	Raw	27°C rearing temperature	6	Listeriaceae	Listeria spp.	5,5 ± 0,3	ISO 11290-2:2017
	Raimondi et al 2020	Frozen	Raw	33°C rearing temperature	6	Listeriaceae	Listeria spp.	5,8 ± 0,4	ISO 11290-2:2017
	Raimondi et al 2020	substrate	Substrate	25% zootechnical use cornflour (mill waste), 15% wheat bran, 10% alfa-alfa flour, and 50% water, congelé -80°C	6	Listeriaceae	Listeria spp.	2,6 ± 0,4	ISO 11290-2:2017
	Raimondi et al 2020	Frozen	Raw	27°C rearing temperature	6	Salmonella spp.	Salmonella spp.	positive 1/6	ISO 6579-2:2012 ISO 6579-1:2017
	Raimondi et al 2020	Frozen	Raw	20°C rearing temperature	6	Salmonella spp.	Salmonella spp.	positive 2/6	ISO 6579-2:2012 ISO 6579-1:2017
	Raimondi et al 2020	Frozen	Raw	33°C rearing temperature	6	Salmonella spp.	Salmonella spp.	positive 4/6	ISO 6579-2:2012 ISO 6579-1:2017
	Raimondi et al 2020	substrate	Substrate	25% zootechnical use cornflour (mill waste), 15% wheat bran, 10% alfa-alfa flour, and 50% water, congelé -80°C	6	Salmonella spp.	Salmonella spp.	positive 0/6	ISO 6579-2:2012 ISO 6579-1:2017
	Nyangena et al 2020	Toasted + Oven-dried	Dried	stainless pan, over an open flame and heated to about 150 ◦C, 5 min, regular turning + air-oven dryer maintained at 60 ◦C and dried to constant weight in 2–3 days	3	Salmonella	Salmonella spp.	-	enriched + 35 ◦C for 24 h + Selective enrichment 37 ◦C for 24 h + Salmonella-Shigella 35 ◦C for 24 h
	Raimondi et al 2020	Frozen	Raw	33°C rearing temperature	6	Coagulase-positive staphylococci	Staphylococcus aureus coagulase positive	3,7 ± 0,9	ISO 6888-1 1999/AMD 2:2018
	Raimondi et al 2020	Frozen	Raw	20°C rearing temperature	6	Coagulase-positive staphylococci	Staphylococcus aureus coagulase positive	3,9 ± 0,7	ISO 6888-1 1999/AMD 2:2018
	Raimondi et al 2020	Frozen	Raw	27°C rearing temperature	6	Coagulase-positive staphylococci	Staphylococcus aureus coagulase positive	4,2 ± 0,7	ISO 6888-1 1999/AMD 2:2018
	Raimondi et al 2020	substrate	Substrate	25% zootechnical use cornflour (mill waste), 15% wheat bran, 10% alfa-alfa flour, and 50% water, congelé -80°C	6	Coagulase-positive staphylococci	Staphylococcus aureus coagulase positive	< 2	ISO 6888-1 1999/AMD 2:2018
	Raimondi et al 2020	Frozen	Raw	20°C rearing temperature	6	Yeasts and molds	Yeasts/molds	0,7 ± 0,9	Dichloran Rose Bengal Chloramphenicol agar 25°C 5 days
	Raimondi et al 2020	Frozen	Raw	33°C rearing temperature	6	Yeasts and molds	Yeasts/molds	0,9 ± 0,8	Dichloran Rose Bengal Chloramphenicol agar 25°C 5 days
	Raimondi et al 2020	Frozen	Raw	27°C rearing temperature	6	Yeasts and molds	Yeasts/molds	1,2 ± 1,0	Dichloran Rose Bengal Chloramphenicol agar 25°C 5 days
	Raimondi et al 2020	substrate	Substrate	25% zootechnical use cornflour (mill waste), 15% wheat bran, 10% alfa-alfa flour, and 50% water, congelé -80°C	6	Yeasts and molds	Yeasts/molds	3,4 ± 0,3	Dichloran Rose Bengal Chloramphenicol agar 25°C 5 days
	Wynants et al 2018	Frass	Frass	EXT-BE residue 21 days	n = 3 to 9	Aerobic endospores	Aerobic mesophilic spore forming bacteria	6.9	80°C 10min PCA 37°C 48h
	Wynants et al 2018	Frass	Frass	EXT-CH residue 7 days	n = 3 to 9	Aerobic endospores	Aerobic mesophilic spore forming bacteria	3,2 ± 0,1	80°C 10min PCA 37°C 48h
	Wynants et al 2018	Frass	Frass	EXT-CH residue 13 days	n = 3 to 9	Aerobic endospores	Aerobic mesophilic spore forming bacteria	3,8 ± 0,0	80°C 10min PCA 37°C 48h
	Wynants et al 2018	Frass	Frass	Residue at harvest EXT-CH	n = 3 to 9	Aerobic endospores	Aerobic mesophilic spore forming bacteria	4,2 ± 0,1	80°C 10min PCA 37°C 48h
	Wynants et al 2018	Frass	Frass	EXT-CH residue 19 days	n = 3 to 9	Aerobic endospores	Aerobic mesophilic spore forming bacteria	4,2 ± 0,1	80°C 10min PCA 37°C 48h
	Wynants et al 2018	Frass	Frass	Residue at harvest EXT-NL	n = 3 to 9	Aerobic endospores	Aerobic mesophilic spore forming bacteria	5,8 ± 0,8	80°C 10min PCA 37°C 48h
	Wynants et al 2018	Frass	Frass	EXT-NL residue 14 days	n = 3 to 9	Aerobic endospores	Aerobic mesophilic spore forming bacteria	5,8 ± 0,8	80°C 10min PCA 37°C 48h
	Wynants et al 2018	Frass	Frass	Residue at harvest LAB3	n = 3 to 9	Aerobic endospores	Aerobic mesophilic spore forming bacteria	6,2 ± 0,1	80°C 10min PCA 37°C 48h
	Wynants et al 2018	Frass	Frass	Residue at harvest LAB1	n = 3 to 9	Aerobic endospores	Aerobic mesophilic spore forming bacteria	6,3 ± 0,5	80°C 10min PCA 37°C 48h
	Wynants et al 2018	Frass	Frass	EXT-NL residue 7 days	n = 3 to 9	Aerobic endospores	Aerobic mesophilic spore forming bacteria	6,5 ± 0,4	80°C 10min PCA 37°C 48h
	Wynants et al 2018	Frass	Frass	EXT-BE residue 7 days	n = 3 to 9	Aerobic endospores	Aerobic mesophilic spore forming bacteria	6,9 ± 0,2	80°C 10min PCA 37°C 48h
	Wynants et al 2018	Frass	Frass	Residue at harvest LAB2	n = 3 to 9	Aerobic endospores	Aerobic mesophilic spore forming bacteria	6,9 ± 0,3	80°C 10min PCA 37°C 48h
	Wynants et al 2018	Frass	Frass	Residue at harvest EXT-BE	n = 3 to 9	Aerobic endospores	Aerobic mesophilic spore forming bacteria	7,0 ± 0,1	80°C 10min PCA 37°C 48h
	Wynants et al 2018	Frass	Frass	EXT-BE residue 14 days	n = 3 to 9	Aerobic endospores	Aerobic mesophilic spore forming bacteria	7,0 ± 0,1	80°C 10min PCA 37°C 48h
	Wynants et al 2018	Frass	Frass	Residue at harvest LAB4	n = 3 to 9	Aerobic endospores	Aerobic mesophilic spore forming bacteria	7,0 ± 0,5	80°C 10min PCA 37°C 48h
	Wynants et al 2018	Raw	Raw	EXT-BE larvae 21 days	n = 3 to 9	Aerobic endospores	Aerobic mesophilic spore forming bacteria	6.2	80°C 10min PCA 37°C 48h
	Wynants et al 2018	Raw	Raw	EXT-CH larvae 7 days	n = 3 to 9	Aerobic endospores	Aerobic mesophilic spore forming bacteria	2,4 ± 0,6	80°C 10min PCA 37°C 48h
	Wynants et al 2018	Raw	Raw	Larvae at harvest EXT-CH	n = 3 to 9	Aerobic endospores	Aerobic mesophilic spore forming bacteria	3,7 ± 0,0	80°C 10min PCA 37°C 48h
	Wynants et al 2018	Raw	Raw	EXT-CH larvae 19 days	n = 3 to 9	Aerobic endospores	Aerobic mesophilic spore forming bacteria	3,7 ± 0,0	80°C 10min PCA 37°C 48h
	Wynants et al 2018	Raw	Raw	EXT-CH larvae 13 days	n = 3 to 9	Aerobic endospores	Aerobic mesophilic spore forming bacteria	3,8 ± 0,2	80°C 10min PCA 37°C 48h
	Wynants et al 2018	Raw	Raw	Larvae at harvest EXT-NL	n = 3 to 9	Aerobic endospores	Aerobic mesophilic spore forming bacteria	4,5 ± 1,2	80°C 10min PCA 37°C 48h
	Wynants et al 2018	Raw	Raw	EXT-NL larvae 14 days	n = 3 to 9	Aerobic endospores	Aerobic mesophilic spore forming bacteria	4,5 ± 1,2	80°C 10min PCA 37°C 48h
	Wynants et al 2018	Raw	Raw	Larvae at harvest LAB3	n = 3 to 9	Aerobic endospores	Aerobic mesophilic spore forming bacteria	5,7 ± 0,1	80°C 10min PCA 37°C 48h
	Wynants et al 2018	Raw	Raw	EXT-BE larvae 14 days	n = 3 to 9	Aerobic endospores	Aerobic mesophilic spore forming bacteria	5,7 ± 0,1	80°C 10min PCA 37°C 48h
	Wynants et al 2018	Raw	Raw	Larvae at harvest EXT-BE	n = 3 to 9	Aerobic endospores	Aerobic mesophilic spore forming bacteria	5,8 ± 0,3	80°C 10min PCA 37°C 48h
	Wynants et al 2018	Raw	Raw	EXT-BE larvae 7 days	n = 3 to 9	Aerobic endospores	Aerobic mesophilic spore forming bacteria	5,9 ± 0,0	80°C 10min PCA 37°C 48h
	Wynants et al 2018	Raw	Raw	EXT-NL larvae 7 days	n = 3 to 9	Aerobic endospores	Aerobic mesophilic spore forming bacteria	6,0 ± 0,3	80°C 10min PCA 37°C 48h
	Wynants et al 2018	Raw	Raw	Larvae at harvest LAB2	n = 3 to 9	Aerobic endospores	Aerobic mesophilic spore forming bacteria	6,1 ± 0,4	80°C 10min PCA 37°C 48h
	Wynants et al 2018	Raw	Raw	Larvae at harvest LAB1	n = 3 to 9	Aerobic endospores	Aerobic mesophilic spore forming bacteria	6,5 ± 0,6	80°C 10min PCA 37°C 48h
	Wynants et al 2018	Raw	Raw	Larvae at harvest LAB4	n = 3 to 9	Aerobic endospores	Aerobic mesophilic spore forming bacteria	7,5 ± 0,1	80°C 10min PCA 37°C 48h
	Wynants et al 2018	Substrate	Substrate	Phase 2 susbtrate LAB3	n = 3 to 9	Aerobic endospores	Aerobic mesophilic spore forming bacteria	1,1 ± 0,3	80°C 10min PCA 37°C 48h
	Wynants et al 2018	Substrate	Substrate	Phase I susbtrate EXT-NL	n = 3 to 9	Aerobic endospores	Aerobic mesophilic spore forming bacteria	1,4 ± 0,5	80°C 10min PCA 37°C 48h
	Wynants et al 2018	Substrate	Substrate	Phase 2 susbtrate LAB1	n = 3 to 9	Aerobic endospores	Aerobic mesophilic spore forming bacteria	1,8 ± 0,3	80°C 10min PCA 37°C 48h
	Wynants et al 2018	Substrate	Substrate	Phase I susbtrate EXT-CH	n = 3 to 9	Aerobic endospores	Aerobic mesophilic spore forming bacteria	2,7 ± 0,1	80°C 10min PCA 37°C 48h
	Wynants et al 2018	Substrate	Substrate	Phase I susbtrate LAB4	n = 3 to 9	Aerobic endospores	Aerobic mesophilic spore forming bacteria	2,9 ± 0,2	80°C 10min PCA 37°C 48h
	Wynants et al 2018	Substrate	Substrate	Phase I susbtrate LAB3	n = 3 to 9	Aerobic endospores	Aerobic mesophilic spore forming bacteria	3,3 ± 0,9	80°C 10min PCA 37°C 48h
	Wynants et al 2018	Substrate	Substrate	Phase 2 susbtrate EXT-NL	n = 3 to 9	Aerobic endospores	Aerobic mesophilic spore forming bacteria	3,4 ± 0,0	80°C 10min PCA 37°C 48h
	Wynants et al 2018	Substrate	Substrate	Phase I susbtrate LAB1	n = 3 to 9	Aerobic endospores	Aerobic mesophilic spore forming bacteria	3,4 ± 0,1	80°C 10min PCA 37°C 48h
	Wynants et al 2018	Substrate	Substrate	Phase I susbtrate LAB2	n = 3 to 9	Aerobic endospores	Aerobic mesophilic spore forming bacteria	3,4 ± 0,1	80°C 10min PCA 37°C 48h
	Wynants et al 2018	Substrate	Substrate	Phase 2 susbtrate LAB4	n = 3 to 9	Aerobic endospores	Aerobic mesophilic spore forming bacteria	3,6 ± 0,2	80°C 10min PCA 37°C 48h
	Wynants et al 2018	Substrate	Substrate	Phase 2 susbtrate EXT-CH	n = 3 to 9	Aerobic endospores	Aerobic mesophilic spore forming bacteria	4,3 ± 0,1	80°C 10min PCA 37°C 48h
	Wynants et al 2018	Substrate	Substrate	Phase 2 susbtrate LAB2	n = 3 to 9	Aerobic endospores	Aerobic mesophilic spore forming bacteria	5,2 ± 0,0	80°C 10min PCA 37°C 48h
	Wynants et al 2018	Substrate	Substrate	Phase 2 susbtrate EXT-BE	n = 3 to 9	Aerobic endospores	Aerobic mesophilic spore forming bacteria	6,0 ± 0,2	80°C 10min PCA 37°C 48h
	Wynants et al 2018	Substrate	Substrate	Phase I susbtrate EXT-BE	n = 3 to 9	Aerobic endospores	Aerobic mesophilic spore forming bacteria	6,3 ± 0,1	80°C 10min PCA 37°C 48h
	Wynants et al 2018	Raw	Raw	EXT-BE larvae 21 days	n = 3 to 9	Total viable count	Aerobic mesophilic total viable count	7.8	PCA 30°C 72h
	Wynants et al 2018	Frass	Frass	EXT-BE residue 21 days	n = 3 to 9	Total viable count	Aerobic mesophilic total viable count	9.7	PCA 30°C 72h
	Wynants et al 2018	Frass	Frass	Residue at harvest EXT-BE	n = 3 to 9	Total viable count	Aerobic mesophilic total viable count	10,2 ± 0,6	PCA 30°C 72h
	Wynants et al 2018	Frass	Frass	EXT-NL residue 7 days	n = 3 to 9	Total viable count	Aerobic mesophilic total viable count	10,3 ± 0,1	PCA 30°C 72h
	Wynants et al 2018	Frass	Frass	EXT-CH residue 7 days	n = 3 to 9	Total viable count	Aerobic mesophilic total viable count	10,4 ± 0,3	PCA 30°C 72h
	Wynants et al 2018	Frass	Frass	EXT-BE residue 14 days	n = 3 to 9	Total viable count	Aerobic mesophilic total viable count	10,5 ± 0,3	PCA 30°C 72h
	Wynants et al 2018	Frass	Frass	EXT-BE residue 7 days	n = 3 to 9	Total viable count	Aerobic mesophilic total viable count	10,7 ± 0,1	PCA 30°C 72h
	Wynants et al 2018	Frass	Frass	Residue at harvest EXT-NL	n = 3 to 9	Total viable count	Aerobic mesophilic total viable count	8,5 ± 0,4	PCA 30°C 72h
	Wynants et al 2018	Frass	Frass	EXT-NL residue 14 days	n = 3 to 9	Total viable count	Aerobic mesophilic total viable count	8,5 ± 0,4	PCA 30°C 72h
	Wynants et al 2018	Frass	Frass	EXT-CH residue 13 days	n = 3 to 9	Total viable count	Aerobic mesophilic total viable count	8,5 ± 0,6	PCA 30°C 72h
	Wynants et al 2018	Frass	Frass	Residue at harvest EXT-CH	n = 3 to 9	Total viable count	Aerobic mesophilic total viable count	8,9 ± 0,1	PCA 30°C 72h
	Wynants et al 2018	Frass	Frass	EXT-CH residue 19 days	n = 3 to 9	Total viable count	Aerobic mesophilic total viable count	8,9 ± 0,1	PCA 30°C 72h
	Wynants et al 2018	Frass	Frass	Residue at harvest LAB4	n = 3 to 9	Total viable count	Aerobic mesophilic total viable count	8,9 ± 0,2	PCA 30°C 72h
	Wynants et al 2018	Frass	Frass	Residue at harvest LAB2	n = 3 to 9	Total viable count	Aerobic mesophilic total viable count	9,2 ± 0,1	PCA 30°C 72h
	Wynants et al 2018	Frass	Frass	Residue at harvest LAB3	n = 3 to 9	Total viable count	Aerobic mesophilic total viable count	9,8 ± 0,1	PCA 30°C 72h
	Wynants et al 2018	Frass	Frass	Residue at harvest LAB1	n = 3 to 9	Total viable count	Aerobic mesophilic total viable count	9,8 ± 0,2	PCA 30°C 72h
	Wynants et al 2018	Raw	Raw	Larvae at harvest EXT-CH	n = 3 to 9	Total viable count	Aerobic mesophilic total viable count	8,0 ± 0,1	PCA 30°C 72h
	Wynants et al 2018	Raw	Raw	EXT-CH larvae 19 days	n = 3 to 9	Total viable count	Aerobic mesophilic total viable count	8,0 ± 0,1	PCA 30°C 72h
	Wynants et al 2018	Raw	Raw	Larvae at harvest EXT-BE	n = 3 to 9	Total viable count	Aerobic mesophilic total viable count	8,0 ± 0,2	PCA 30°C 72h
	Wynants et al 2018	Raw	Raw	Larvae at harvest EXT-NL	n = 3 to 9	Total viable count	Aerobic mesophilic total viable count	8,1 ± 0,1	PCA 30°C 72h
	Wynants et al 2018	Raw	Raw	EXT-BE larvae 14 days	n = 3 to 9	Total viable count	Aerobic mesophilic total viable count	8,1 ± 0,1	PCA 30°C 72h
	Wynants et al 2018	Raw	Raw	EXT-NL larvae 14 days	n = 3 to 9	Total viable count	Aerobic mesophilic total viable count	8,1 ± 0,1	PCA 30°C 72h
	Wynants et al 2018	Raw	Raw	EXT-CH larvae 13 days	n = 3 to 9	Total viable count	Aerobic mesophilic total viable count	8,4 ± 0,2	PCA 30°C 72h
	Wynants et al 2018	Raw	Raw	EXT-NL larvae 7 days	n = 3 to 9	Total viable count	Aerobic mesophilic total viable count	8,6 ± 0,2	PCA 30°C 72h
	Wynants et al 2018	Raw	Raw	Larvae at harvest LAB4	n = 3 to 9	Total viable count	Aerobic mesophilic total viable count	8,9 ± 0,1	PCA 30°C 72h
	Wynants et al 2018	Raw	Raw	Larvae at harvest LAB3	n = 3 to 9	Total viable count	Aerobic mesophilic total viable count	8,9 ± 0,3	PCA 30°C 72h
	Wynants et al 2018	Raw	Raw	EXT-BE larvae 7 days	n = 3 to 9	Total viable count	Aerobic mesophilic total viable count	8,9 ± 0,3	PCA 30°C 72h
	Wynants et al 2018	Raw	Raw	Larvae at harvest LAB2	n = 3 to 9	Total viable count	Aerobic mesophilic total viable count	9,1 ± 0,1	PCA 30°C 72h
	Wynants et al 2018	Raw	Raw	EXT-CH larvae 7 days	n = 3 to 9	Total viable count	Aerobic mesophilic total viable count	9,1 ± 0,3	PCA 30°C 72h
	Wynants et al 2018	Raw	Raw	Larvae at harvest LAB1	n = 3 to 9	Total viable count	Aerobic mesophilic total viable count	9,8 ± 0,1	PCA 30°C 72h
	Wynants et al 2018	Substrate	Substrate	Phase I susbtrate EXT-CH	n = 3 to 9	Total viable count	Aerobic mesophilic total viable count	2,6 ± 0,1	PCA 30°C 72h
	Wynants et al 2018	Substrate	Substrate	Phase 2 susbtrate LAB1	n = 3 to 9	Total viable count	Aerobic mesophilic total viable count	3,9 ± 0,3	PCA 30°C 72h
	Wynants et al 2018	Substrate	Substrate	Phase I susbtrate LAB2	n = 3 to 9	Total viable count	Aerobic mesophilic total viable count	4,4 ± 0,3	PCA 30°C 72h
	Wynants et al 2018	Substrate	Substrate	Phase I susbtrate LAB1	n = 3 to 9	Total viable count	Aerobic mesophilic total viable count	4,9 ± 0,0	PCA 30°C 72h
	Wynants et al 2018	Substrate	Substrate	Phase I susbtrate LAB4	n = 3 to 9	Total viable count	Aerobic mesophilic total viable count	5,3 ± 0,1	PCA 30°C 72h
	Wynants et al 2018	Substrate	Substrate	Phase 2 susbtrate LAB3	n = 3 to 9	Total viable count	Aerobic mesophilic total viable count	5,4 ± 0,1	PCA 30°C 72h
	Wynants et al 2018	Substrate	Substrate	Phase I susbtrate LAB3	n = 3 to 9	Total viable count	Aerobic mesophilic total viable count	5,4 ± 0,3	PCA 30°C 72h
	Wynants et al 2018	Substrate	Substrate	Phase I susbtrate EXT-NL	n = 3 to 9	Total viable count	Aerobic mesophilic total viable count	5,9 ± 0,2	PCA 30°C 72h
	Wynants et al 2018	Substrate	Substrate	Phase 2 susbtrate EXT-NL	n = 3 to 9	Total viable count	Aerobic mesophilic total viable count	6,0 ± 0,1	PCA 30°C 72h
	Wynants et al 2018	Substrate	Substrate	Phase 2 susbtrate LAB2	n = 3 to 9	Total viable count	Aerobic mesophilic total viable count	7,3 ± 0,1	PCA 30°C 72h
	Wynants et al 2018	Substrate	Substrate	Phase 2 susbtrate EXT-CH	n = 3 to 9	Total viable count	Aerobic mesophilic total viable count	8,1 ± 0,4	PCA 30°C 72h
	Wynants et al 2018	Substrate	Substrate	Phase 2 susbtrate LAB4	n = 3 to 9	Total viable count	Aerobic mesophilic total viable count	8,5 ± 0,1	PCA 30°C 72h
	Wynants et al 2018	Substrate	Substrate	Phase 2 susbtrate EXT-BE	n = 3 to 9	Total viable count	Aerobic mesophilic total viable count	8,6 ± 0,6	PCA 30°C 72h
	Wynants et al 2018	Substrate	Substrate	Phase I susbtrate EXT-BE	n = 3 to 9	Total viable count	Aerobic mesophilic total viable count	8,9 ± 0,1	PCA 30°C 72h
	Wynants et al 2018	Frass	Frass	EXT-CH residue 7 days	n = 3 to 9	Bacillus cereus	Bacillus cereus group	"observed in quantities up to 5000 cfu/g"	ISO 7932
	Wynants et al 2018	Frass	Frass	EXT-CH residue 13 days	n = 3 to 9	Bacillus cereus	Bacillus cereus group	"observed in quantities up to 5000 cfu/g"
	Wynants et al 2018	Frass	Frass	EXT-CH residue 19 days	n = 3 to 9	Bacillus cereus	Bacillus cereus group	"observed in quantities up to 5000 cfu/g"	ISO 7932
	Wynants et al 2018	Frass	Frass	EXT-NL residue 7 days	n = 3 to 9	Bacillus cereus	Bacillus cereus group	detected in quantities of 200 cfu/g	ISO 7932
	Wynants et al 2018	Frass	Frass	EXT-NL residue 14 days	n = 3 to 9	Bacillus cereus	Bacillus cereus group	detected in quantities of 200 cfu/g	ISO 7932
	Wynants et al 2018	Frass	Frass	EXT-BE residue 7 days	n = 3 to 9	Bacillus cereus	Bacillus cereus group	not detected	ISO 7932
	Wynants et al 2018	Frass	Frass	EXT-BE residue 14 days	n = 3 to 9	Bacillus cereus	Bacillus cereus group	not detected	ISO 7932
	Wynants et al 2018	Frass	Frass	EXT-BE residue 21 days	n = 3 to 9	Bacillus cereus	Bacillus cereus group	not detected	ISO 7932
	Wynants et al 2018	Raw	Raw	EXT-CH larvae 7 days	n = 3 to 9	Bacillus cereus	Bacillus cereus group	"observed in quantities up to 6000 cfu/g"	ISO 7932
	Wynants et al 2018	Raw	Raw	EXT-CH larvae 13 days	n = 3 to 9	Bacillus cereus	Bacillus cereus group	"observed in quantities up to 6000 cfu/g"	ISO 7932
	Wynants et al 2018	Raw	Raw	EXT-CH larvae 19 days	n = 3 to 9	Bacillus cereus	Bacillus cereus group	"observed in quantities up to 6000 cfu/g"	ISO 7932
	Wynants et al 2018	Raw	Raw	EXT-BE larvae 7 days	n = 3 to 9	Bacillus cereus	Bacillus cereus group	not detected	ISO 7932
	Wynants et al 2018	Raw	Raw	EXT-BE larvae 14 days	n = 3 to 9	Bacillus cereus	Bacillus cereus group	not detected	ISO 7932
	Wynants et al 2018	Raw	Raw	EXT-BE larvae 21 days	n = 3 to 9	Bacillus cereus	Bacillus cereus group	not detected	ISO 7932
	Wynants et al 2018	Raw	Raw	EXT-NL larvae 7 days	n = 3 to 9	Bacillus cereus	Bacillus cereus group	not detected	ISO 7932
	Wynants et al 2018	Raw	Raw	EXT-NL larvae 14 days	n = 3 to 9	Bacillus cereus	Bacillus cereus group	not detected	ISO 7932
	Wynants et al 2018	Raw	Raw	EXT-BE larvae 21 days	n = 3 to 9	Enterobacteriaceae	Enterobacteriaceae	7	Violet Red Bile Agar plates 37°C 24h
	Wynants et al 2018	Frass	Frass	EXT-BE residue 21 days	n = 3 to 9	Enterobacteriaceae	Enterobacteriaceae	6.1	Violet Red Bile Agar plates 37°C 24h
	Wynants et al 2018	Frass	Frass	Residue at harvest LAB4	n = 3 to 9	Enterobacteriaceae	Enterobacteriaceae	< 5,5 ± 1,3	Violet Red Bile Agar plates 37°C 24h
	Wynants et al 2018	Frass	Frass	EXT-CH residue 7 days	n = 3 to 9	Enterobacteriaceae	Enterobacteriaceae	>9,6 ± 0,7	Violet Red Bile Agar plates 37°C 24h
	Wynants et al 2018	Frass	Frass	Residue at harvest EXT-NL	n = 3 to 9	Enterobacteriaceae	Enterobacteriaceae	5,7 ± 0,4	Violet Red Bile Agar plates 37°C 24h
	Wynants et al 2018	Frass	Frass	EXT-NL residue 14 days	n = 3 to 9	Enterobacteriaceae	Enterobacteriaceae	5,7 ± 0,4	Violet Red Bile Agar plates 37°C 24h
	Wynants et al 2018	Frass	Frass	EXT-CH residue 13 days	n = 3 to 9	Enterobacteriaceae	Enterobacteriaceae	7,2 ± 0,9	Violet Red Bile Agar plates 37°C 24h
	Wynants et al 2018	Frass	Frass	Residue at harvest EXT-BE	n = 3 to 9	Enterobacteriaceae	Enterobacteriaceae	7,2 ± 1,0	Violet Red Bile Agar plates 37°C 24h
	Wynants et al 2018	Frass	Frass	EXT-BE residue 14 days	n = 3 to 9	Enterobacteriaceae	Enterobacteriaceae	7,6 ± 0,4	Violet Red Bile Agar plates 37°C 24h
	Wynants et al 2018	Frass	Frass	Residue at harvest EXT-CH	n = 3 to 9	Enterobacteriaceae	Enterobacteriaceae	8,0 ± 0,4	Violet Red Bile Agar plates 37°C 24h
	Wynants et al 2018	Frass	Frass	EXT-CH residue 19 days	n = 3 to 9	Enterobacteriaceae	Enterobacteriaceae	8,0 ± 0,4	Violet Red Bile Agar plates 37°C 24h
	Wynants et al 2018	Frass	Frass	Residue at harvest LAB3	n = 3 to 9	Enterobacteriaceae	Enterobacteriaceae	8,0 ± 0,7	Violet Red Bile Agar plates 37°C 24h
	Wynants et al 2018	Frass	Frass	Residue at harvest LAB2	n = 3 to 9	Enterobacteriaceae	Enterobacteriaceae	9,1 ± 0,1	Violet Red Bile Agar plates 37°C 24h
	Wynants et al 2018	Frass	Frass	EXT-BE residue 7 days	n = 3 to 9	Enterobacteriaceae	Enterobacteriaceae	9,2 ± 0,3	Violet Red Bile Agar plates 37°C 24h
	Wynants et al 2018	Frass	Frass	EXT-NL residue 7 days	n = 3 to 9	Enterobacteriaceae	Enterobacteriaceae	9,5 ± 0,0	Violet Red Bile Agar plates 37°C 24h
	Wynants et al 2018	Frass	Frass	Residue at harvest LAB1	n = 3 to 9	Enterobacteriaceae	Enterobacteriaceae	9,5 ± 0,2	Violet Red Bile Agar plates 37°C 24h
	Wynants et al 2018	Raw	Raw	EXT-NL larvae 7 days	n = 3 to 9	Enterobacteriaceae	Enterobacteriaceae	7,1 ± 0,2	Violet Red Bile Agar plates 37°C 24h
	Wynants et al 2018	Raw	Raw	Larvae at harvest EXT-NL	n = 3 to 9	Enterobacteriaceae	Enterobacteriaceae	7,3 ± 0,2	Violet Red Bile Agar plates 37°C 24h
	Wynants et al 2018	Raw	Raw	EXT-NL larvae 14 days	n = 3 to 9	Enterobacteriaceae	Enterobacteriaceae	7,3 ± 0,2	Violet Red Bile Agar plates 37°C 24h
	Wynants et al 2018	Raw	Raw	Larvae at harvest EXT-CH	n = 3 to 9	Enterobacteriaceae	Enterobacteriaceae	7,4 ± 0,3	Violet Red Bile Agar plates 37°C 24h
	Wynants et al 2018	Raw	Raw	EXT-CH larvae 19 days	n = 3 to 9	Enterobacteriaceae	Enterobacteriaceae	7,4 ± 0,3	Violet Red Bile Agar plates 37°C 24h
	Wynants et al 2018	Raw	Raw	Larvae at harvest EXT-BE	n = 3 to 9	Enterobacteriaceae	Enterobacteriaceae	7,5 ± 0,5	Violet Red Bile Agar plates 37°C 24h
	Wynants et al 2018	Raw	Raw	EXT-BE larvae 14 days	n = 3 to 9	Enterobacteriaceae	Enterobacteriaceae	7,7 ± 0,2	Violet Red Bile Agar plates 37°C 24h
	Wynants et al 2018	Raw	Raw	EXT-BE larvae 7 days	n = 3 to 9	Enterobacteriaceae	Enterobacteriaceae	7,7 ± 0,6	Violet Red Bile Agar plates 37°C 24h
	Wynants et al 2018	Raw	Raw	EXT-CH larvae 13 days	n = 3 to 9	Enterobacteriaceae	Enterobacteriaceae	8,0 ± 0,2	Violet Red Bile Agar plates 37°C 24h
	Wynants et al 2018	Raw	Raw	Larvae at harvest LAB4	n = 3 to 9	Enterobacteriaceae	Enterobacteriaceae	8,1 ± 0,3	Violet Red Bile Agar plates 37°C 24h
	Wynants et al 2018	Raw	Raw	Larvae at harvest LAB3	n = 3 to 9	Enterobacteriaceae	Enterobacteriaceae	8,2 ± 0,4	Violet Red Bile Agar plates 37°C 24h
	Wynants et al 2018	Raw	Raw	EXT-CH larvae 7 days	n = 3 to 9	Enterobacteriaceae	Enterobacteriaceae	8,4 ± 0,6	Violet Red Bile Agar plates 37°C 24h
	Wynants et al 2018	Raw	Raw	Larvae at harvest LAB2	n = 3 to 9	Enterobacteriaceae	Enterobacteriaceae	8,8 ± 0,2	Violet Red Bile Agar plates 37°C 24h
	Wynants et al 2018	Raw	Raw	Larvae at harvest LAB1	n = 3 to 9	Enterobacteriaceae	Enterobacteriaceae	9,7 ± 0,1	Violet Red Bile Agar plates 37°C 24h
	Wynants et al 2018	Substrate	Substrate	Phase 2 susbtrate LAB1	n = 3 to 9	Enterobacteriaceae	Enterobacteriaceae	< 1,0 ± 0	Violet Red Bile Agar plates 37°C 24h
	Wynants et al 2018	Substrate	Substrate	Phase 2 susbtrate EXT-BE	n = 3 to 9	Enterobacteriaceae	Enterobacteriaceae	< 1,0 ± 0,0	Violet Red Bile Agar plates 37°C 24h
	Wynants et al 2018	Substrate	Substrate	Phase I susbtrate EXT-CH	n = 3 to 9	Enterobacteriaceae	Enterobacteriaceae	< 1,0 ± 0,1	Violet Red Bile Agar plates 37°C 24h
	Wynants et al 2018	Substrate	Substrate	Phase 2 susbtrate EXT-NL	n = 3 to 9	Enterobacteriaceae	Enterobacteriaceae	< 1,4 ± 0,6	Violet Red Bile Agar plates 37°C 24h
	Wynants et al 2018	Substrate	Substrate	Phase 2 susbtrate LAB4	n = 3 to 9	Enterobacteriaceae	Enterobacteriaceae	1,5 ± 0,4	Violet Red Bile Agar plates 37°C 24h
	Wynants et al 2018	Substrate	Substrate	Phase 2 susbtrate LAB2	n = 3 to 9	Enterobacteriaceae	Enterobacteriaceae	2,4 ± 0,3	Violet Red Bile Agar plates 37°C 24h
	Wynants et al 2018	Substrate	Substrate	Phase 2 susbtrate LAB3	n = 3 to 9	Enterobacteriaceae	Enterobacteriaceae	3,5 ± 0,1	Violet Red Bile Agar plates 37°C 24h
	Wynants et al 2018	Substrate	Substrate	Phase I susbtrate LAB2	n = 3 to 9	Enterobacteriaceae	Enterobacteriaceae	3,6 ± 0,2	Violet Red Bile Agar plates 37°C 24h
	Wynants et al 2018	Substrate	Substrate	Phase I susbtrate LAB1	n = 3 to 9	Enterobacteriaceae	Enterobacteriaceae	3,9 ± 0,3	Violet Red Bile Agar plates 37°C 24h
	Wynants et al 2018	Substrate	Substrate	Phase 2 susbtrate EXT-CH	n = 3 to 9	Enterobacteriaceae	Enterobacteriaceae	4,1 ± 0,7	Violet Red Bile Agar plates 37°C 24h
	Wynants et al 2018	Substrate	Substrate	Phase I susbtrate EXT-BE	n = 3 to 9	Enterobacteriaceae	Enterobacteriaceae	4,3 ± 0,4	Violet Red Bile Agar plates 37°C 24h
	Wynants et al 2018	Substrate	Substrate	Phase I susbtrate EXT-NL	n = 3 to 9	Enterobacteriaceae	Enterobacteriaceae	4,4 ± 0,4	Violet Red Bile Agar plates 37°C 24h
	Wynants et al 2018	Substrate	Substrate	Phase I susbtrate LAB3	n = 3 to 9	Enterobacteriaceae	Enterobacteriaceae	4,4 ± 0,7	Violet Red Bile Agar plates 37°C 24h
	Wynants et al 2018	Substrate	Substrate	Phase I susbtrate LAB4	n = 3 to 9	Enterobacteriaceae	Enterobacteriaceae	4,6 ± 0,2	Violet Red Bile Agar plates 37°C 24h
	Wynants et al 2018	Raw	Raw	EXT-BE larvae 21 days	n = 3 to 9	Lactic acid bacteria	Lactic Acid Bacteria	3.5	De Man, Rogosa and Sharpe agar 30°C 72h
	Wynants et al 2018	Raw	Raw	Larvae at harvest EXT-CH	n = 3 to 9	Lactic acid bacteria	Lactic Acid Bacteria	< 4,1 ± 0,4	De Man, Rogosa and Sharpe agar 30°C 72h
	Wynants et al 2018	Frass	Frass	EXT-BE residue 21 days	n = 3 to 9	Lactic acid bacteria	Lactic Acid Bacteria	5.7	De Man, Rogosa and Sharpe agar 30°C 72h
	Wynants et al 2018	Frass	Frass	Residue at harvest LAB4	n = 3 to 9	Lactic acid bacteria	Lactic Acid Bacteria	< 5,0 ± 0,0	De Man, Rogosa and Sharpe agar 30°C 72h
	Wynants et al 2018	Frass	Frass	Residue at harvest EXT-NL	n = 3 to 9	Lactic acid bacteria	Lactic Acid Bacteria	5,7 ± 0,4	De Man, Rogosa and Sharpe agar 30°C 72h
	Wynants et al 2018	Frass	Frass	EXT-NL residue 14 days	n = 3 to 9	Lactic acid bacteria	Lactic Acid Bacteria	5,7 ± 0,4	De Man, Rogosa and Sharpe agar 30°C 72h
	Wynants et al 2018	Frass	Frass	Residue at harvest EXT-CH	n = 3 to 9	Lactic acid bacteria	Lactic Acid Bacteria	6,1 ± 0,4	De Man, Rogosa and Sharpe agar 30°C 72h
	Wynants et al 2018	Frass	Frass	EXT-CH residue 19 days	n = 3 to 9	Lactic acid bacteria	Lactic Acid Bacteria	6,1 ± 0,4	De Man, Rogosa and Sharpe agar 30°C 72h
	Wynants et al 2018	Frass	Frass	Residue at harvest EXT-BE	n = 3 to 9	Lactic acid bacteria	Lactic Acid Bacteria	6,9 ± 1,0	De Man, Rogosa and Sharpe agar 30°C 72h
	Wynants et al 2018	Frass	Frass	EXT-BE residue 14 days	n = 3 to 9	Lactic acid bacteria	Lactic Acid Bacteria	7,4 ± 0,3	De Man, Rogosa and Sharpe agar 30°C 72h
	Wynants et al 2018	Frass	Frass	EXT-NL residue 7 days	n = 3 to 9	Lactic acid bacteria	Lactic Acid Bacteria	7,9 ± 0,1	De Man, Rogosa and Sharpe agar 30°C 72h
	Wynants et al 2018	Frass	Frass	EXT-CH residue 13 days	n = 3 to 9	Lactic acid bacteria	Lactic Acid Bacteria	8,0 ± 0,4	De Man, Rogosa and Sharpe agar 30°C 72h
	Wynants et al 2018	Frass	Frass	Residue at harvest LAB1	n = 3 to 9	Lactic acid bacteria	Lactic Acid Bacteria	8,2 ± 0,1	De Man, Rogosa and Sharpe agar 30°C 72h
	Wynants et al 2018	Frass	Frass	Residue at harvest LAB2	n = 3 to 9	Lactic acid bacteria	Lactic Acid Bacteria	8,8 ± 0,6	De Man, Rogosa and Sharpe agar 30°C 72h
	Wynants et al 2018	Frass	Frass	EXT-BE residue 7 days	n = 3 to 9	Lactic acid bacteria	Lactic Acid Bacteria	8,9 ± 0,2	De Man, Rogosa and Sharpe agar 30°C 72h
	Wynants et al 2018	Frass	Frass	EXT-CH residue 7 days	n = 3 to 9	Lactic acid bacteria	Lactic Acid Bacteria	9,0 ± 0,3	De Man, Rogosa and Sharpe agar 30°C 72h
	Wynants et al 2018	Frass	Frass	Residue at harvest LAB3	n = 3 to 9	Lactic acid bacteria	Lactic Acid Bacteria	9,8 ± 0,1	De Man, Rogosa and Sharpe agar 30°C 72h
	Wynants et al 2018	Raw	Raw	EXT-CH larvae 19 days	n = 3 to 9	Lactic acid bacteria	Lactic Acid Bacteria	< 4,1 ± 0,4	De Man, Rogosa and Sharpe agar 30°C 72h
	Wynants et al 2018	Raw	Raw	Larvae at harvest LAB4	n = 3 to 9	Lactic acid bacteria	Lactic Acid Bacteria	< 4,8 ± 1,3	De Man, Rogosa and Sharpe agar 30°C 72h
	Wynants et al 2018	Raw	Raw	Larvae at harvest EXT-BE	n = 3 to 9	Lactic acid bacteria	Lactic Acid Bacteria	5,0 ± 1,3	De Man, Rogosa and Sharpe agar 30°C 72h
	Wynants et al 2018	Raw	Raw	EXT-BE larvae 14 days	n = 3 to 9	Lactic acid bacteria	Lactic Acid Bacteria	5,2 ± 1,0	De Man, Rogosa and Sharpe agar 30°C 72h
	Wynants et al 2018	Raw	Raw	Larvae at harvest EXT-NL	n = 3 to 9	Lactic acid bacteria	Lactic Acid Bacteria	5,4 ± 0,5	De Man, Rogosa and Sharpe agar 30°C 72h
	Wynants et al 2018	Raw	Raw	EXT-NL larvae 14 days	n = 3 to 9	Lactic acid bacteria	Lactic Acid Bacteria	5,4 ± 0,5	De Man, Rogosa and Sharpe agar 30°C 72h
	Wynants et al 2018	Raw	Raw	EXT-NL larvae 7 days	n = 3 to 9	Lactic acid bacteria	Lactic Acid Bacteria	5,6 ± 0,2	De Man, Rogosa and Sharpe agar 30°C 72h
	Wynants et al 2018	Raw	Raw	Larvae at harvest LAB1	n = 3 to 9	Lactic acid bacteria	Lactic Acid Bacteria	6,4 ± 0,1	De Man, Rogosa and Sharpe agar 30°C 72h
	Wynants et al 2018	Raw	Raw	EXT-CH larvae 13 days	n = 3 to 9	Lactic acid bacteria	Lactic Acid Bacteria	6,6 ± 0,2	De Man, Rogosa and Sharpe agar 30°C 72h
	Wynants et al 2018	Raw	Raw	Larvae at harvest LAB2	n = 3 to 9	Lactic acid bacteria	Lactic Acid Bacteria	7,5 ± 0,5	De Man, Rogosa and Sharpe agar 30°C 72h
	Wynants et al 2018	Raw	Raw	EXT-BE larvae 7 days	n = 3 to 9	Lactic acid bacteria	Lactic Acid Bacteria	7,6 ± 0,2	De Man, Rogosa and Sharpe agar 30°C 72h
	Wynants et al 2018	Raw	Raw	EXT-CH larvae 7 days	n = 3 to 9	Lactic acid bacteria	Lactic Acid Bacteria	7,6 ± 0,2	De Man, Rogosa and Sharpe agar 30°C 72h
	Wynants et al 2018	Raw	Raw	Larvae at harvest LAB3	n = 3 to 9	Lactic acid bacteria	Lactic Acid Bacteria	8,5 ± 0,4	De Man, Rogosa and Sharpe agar 30°C 72h
	Wynants et al 2018	Substrate	Substrate	Phase 2 susbtrate LAB1	n = 3 to 9	Lactic acid bacteria	Lactic Acid Bacteria	< 1,0 ± 0,0	De Man, Rogosa and Sharpe agar 30°C 72h
	Wynants et al 2018	Substrate	Substrate	Phase I susbtrate EXT-CH	n = 3 to 9	Lactic acid bacteria	Lactic Acid Bacteria	< 1,0 ± 0,1	De Man, Rogosa and Sharpe agar 30°C 72h
	Wynants et al 2018	Substrate	Substrate	Phase I susbtrate EXT-NL	n = 3 to 9	Lactic acid bacteria	Lactic Acid Bacteria	< 1,1 ± 0,2	De Man, Rogosa and Sharpe agar 30°C 72h
	Wynants et al 2018	Substrate	Substrate	Phase I susbtrate LAB1	n = 3 to 9	Lactic acid bacteria	Lactic Acid Bacteria	2,2 ± 0,0	De Man, Rogosa and Sharpe agar 30°C 72h
	Wynants et al 2018	Substrate	Substrate	Phase I susbtrate LAB2	n = 3 to 9	Lactic acid bacteria	Lactic Acid Bacteria	2,3 ± 0,2	De Man, Rogosa and Sharpe agar 30°C 72h
	Wynants et al 2018	Substrate	Substrate	Phase I susbtrate LAB3	n = 3 to 9	Lactic acid bacteria	Lactic Acid Bacteria	2,7 ± 0,4	De Man, Rogosa and Sharpe agar 30°C 72h
	Wynants et al 2018	Substrate	Substrate	Phase 2 susbtrate LAB3	n = 3 to 9	Lactic acid bacteria	Lactic Acid Bacteria	3,8 ± 0,1	De Man, Rogosa and Sharpe agar 30°C 72h
	Wynants et al 2018	Substrate	Substrate	Phase I susbtrate LAB4	n = 3 to 9	Lactic acid bacteria	Lactic Acid Bacteria	3,8 ± 0,2	De Man, Rogosa and Sharpe agar 30°C 72h
	Wynants et al 2018	Substrate	Substrate	Phase 2 susbtrate EXT-NL	n = 3 to 9	Lactic acid bacteria	Lactic Acid Bacteria	6,2 ± 0,0	De Man, Rogosa and Sharpe agar 30°C 72h
	Wynants et al 2018	Substrate	Substrate	Phase 2 susbtrate LAB2	n = 3 to 9	Lactic acid bacteria	Lactic Acid Bacteria	7,1 ± 0,1	De Man, Rogosa and Sharpe agar 30°C 72h
	Wynants et al 2018	Substrate	Substrate	Phase 2 susbtrate EXT-CH	n = 3 to 9	Lactic acid bacteria	Lactic Acid Bacteria	7,5 ± 0,5	De Man, Rogosa and Sharpe agar 30°C 72h
	Wynants et al 2018	Substrate	Substrate	Phase 2 susbtrate LAB4	n = 3 to 9	Lactic acid bacteria	Lactic Acid Bacteria	8,8 ± 0,1	De Man, Rogosa and Sharpe agar 30°C 72h
	Wynants et al 2018	Substrate	Substrate	Phase 2 susbtrate EXT-BE	n = 3 to 9	Lactic acid bacteria	Lactic Acid Bacteria	8,8 ± 0,3	De Man, Rogosa and Sharpe agar 30°C 72h
	Wynants et al 2018	Substrate	Substrate	Phase I susbtrate EXT-BE	n = 3 to 9	Lactic acid bacteria	Lactic Acid Bacteria	9,0 ± 0,1	De Man, Rogosa and Sharpe agar 30°C 72h
	Wynants et al 2018	Frass	Frass	EXT-BE residue 7 days	n = 3 to 9	Listeria monocytogenes	Listeria monocytogenes	not detected	AFNOR BRD 07/4-09/98 B
	Wynants et al 2018	Frass	Frass	EXT-BE residue 14 days	n = 3 to 9	Listeria monocytogenes	Listeria monocytogenes	not detected	AFNOR BRD 07/4-09/98 B
	Wynants et al 2018	Frass	Frass	EXT-BE residue 21 days	n = 3 to 9	Listeria monocytogenes	Listeria monocytogenes	not detected	AFNOR BRD 07/4-09/98 B
	Wynants et al 2018	Frass	Frass	EXT-NL residue 7 days	n = 3 to 9	Listeria monocytogenes	Listeria monocytogenes	not detected	AFNOR BRD 07/4-09/98 B
	Wynants et al 2018	Frass	Frass	EXT-NL residue 14 days	n = 3 to 9	Listeria monocytogenes	Listeria monocytogenes	not detected	AFNOR BRD 07/4-09/98 B
	Wynants et al 2018	Frass	Frass	EXT-CH residue 7 days	n = 3 to 9	Listeria monocytogenes	Listeria monocytogenes	not detected ("detection limit was set from 1000 to 10,000 cfu/g")	ISO 11290-1
	Wynants et al 2018	Frass	Frass	EXT-CH residue 13 days	n = 3 to 9	Listeria monocytogenes	Listeria monocytogenes	not detected ("detection limit was set from 1000 to 10,000 cfu/g")	ISO 11290-1
	Wynants et al 2018	Frass	Frass	EXT-CH residue 19 days	n = 3 to 9	Listeria monocytogenes	Listeria monocytogenes	not detected ("detection limit was set from 1000 to 10,000 cfu/g")	ISO 11290-1
	Wynants et al 2018	Raw	Raw	EXT-BE larvae 7 days	n = 3 to 9	Listeria monocytogenes	Listeria monocytogenes	not detected	AFNOR BRD 07/4-09/98 B
	Wynants et al 2018	Raw	Raw	EXT-BE larvae 14 days	n = 3 to 9	Listeria monocytogenes	Listeria monocytogenes	not detected	AFNOR BRD 07/4-09/98 B
	Wynants et al 2018	Raw	Raw	EXT-BE larvae 21 days	n = 3 to 9	Listeria monocytogenes	Listeria monocytogenes	not detected	AFNOR BRD 07/4-09/98 B
	Wynants et al 2018	Raw	Raw	EXT-NL larvae 7 days	n = 3 to 9	Listeria monocytogenes	Listeria monocytogenes	not detected	AFNOR BRD 07/4-09/98 B
	Wynants et al 2018	Raw	Raw	EXT-NL larvae 14 days	n = 3 to 9	Listeria monocytogenes	Listeria monocytogenes	not detected	AFNOR BRD 07/4-09/98 B
	Wynants et al 2018	Raw	Raw	EXT-CH larvae 7 days	n = 3 to 9	Listeria monocytogenes	Listeria monocytogenes	not detected	ISO 11290-1
	Wynants et al 2018	Raw	Raw	EXT-CH larvae 13 days	n = 3 to 9	Listeria monocytogenes	Listeria monocytogenes	not detected	ISO 11290-1
	Wynants et al 2018	Raw	Raw	EXT-CH larvae 19 days	n = 3 to 9	Listeria monocytogenes	Listeria monocytogenes	not detected	ISO 11290-1
	Wynants et al 2018	Frass	Frass	EXT-BE residue 7 days	n = 3 to 9	Salmonella spp.	Salmonella spp.	not detected	SO 6579 B
	Wynants et al 2018	Frass	Frass	EXT-BE residue 14 days	n = 3 to 9	Salmonella spp.	Salmonella spp.	not detected	SO 6579 B
	Wynants et al 2018	Frass	Frass	EXT-NL residue 7 days	n = 3 to 9	Salmonella spp.	Salmonella spp.	not detected	SO 6579 B
	Wynants et al 2018	Frass	Frass	EXT-NL residue 14 days	n = 3 to 9	Salmonella spp.	Salmonella spp.	not detected	SO 6579 B
	Wynants et al 2018	Frass	Frass	EXT-CH residue 7 days	n = 3 to 9	Salmonella spp.	Salmonella spp.	not detected	ISO 6579 + detection using real-time PCR
	Wynants et al 2018	Frass	Frass	EXT-CH residue 13 days	n = 3 to 9	Salmonella spp.	Salmonella spp.	not detected	ISO 6579 + detection using real-time PCR
	Wynants et al 2018	Frass	Frass	EXT-CH residue 19 days	n = 3 to 9	Salmonella spp.	Salmonella spp.	not detected	ISO 6579 + detection using real-time PCR
	Wynants et al 2018	Frass	Frass	EXT-BE residue 21 days	n = 3 to 9	Salmonella enterica serovar Agona	Salmonella spp.	present	ISO 6579 B
	Wynants et al 2018	Raw	Raw	EXT-BE larvae 7 days	n = 3 to 9	Salmonella spp.	Salmonella spp.	not detected	SO 6579 B
	Wynants et al 2018	Raw	Raw	EXT-BE larvae 14 days	n = 3 to 9	Salmonella spp.	Salmonella spp.	not detected	SO 6579 B
	Wynants et al 2018	Raw	Raw	EXT-BE larvae 21 days	n = 3 to 9	Salmonella spp.	Salmonella spp.	not detected	SO 6579 B
	Wynants et al 2018	Raw	Raw	EXT-NL larvae 7 days	n = 3 to 9	Salmonella spp.	Salmonella spp.	not detected	SO 6579 B
	Wynants et al 2018	Raw	Raw	EXT-NL larvae 14 days	n = 3 to 9	Salmonella spp.	Salmonella spp.	not detected	SO 6579 B	moisture content (4.79±0.3
	Wynants et al 2018	Raw	Raw	EXT-CH larvae 7 days	n = 3 to 9	Salmonella spp.	Salmonella spp.	not detected	ISO 6579 + detection using real-time PCR	moisture content (4.79±0.3
	Wynants et al 2018	Raw	Raw	EXT-CH larvae 13 days	n = 3 to 9	Salmonella spp.	Salmonella spp.	not detected	ISO 6579 + detection using real-time PCR	moisture content (4.79±0.3
	Wynants et al 2018	Raw	Raw	EXT-CH larvae 19 days	n = 3 to 9	Salmonella spp.	Salmonella spp.	not detected	ISO 6579 + detection using real-time PCR	moisture content (4.79±0.3
	Wynants et al 2018	Frass	Frass	EXT-BE residue 7 days	n = 3 to 9	caoagulase-positive staphylococci	Staphylococcus aureus coagulase positive	not detected	AFNOR 3M-01/9-04/03 B	moisture content (4.79±0.3
	Wynants et al 2018	Frass	Frass	EXT-BE residue 14 days	n = 3 to 9	caoagulase-positive staphylococci	Staphylococcus aureus coagulase positive	not detected	AFNOR 3M-01/9-04/03 B
	Wynants et al 2018	Frass	Frass	EXT-BE residue 21 days	n = 3 to 9	caoagulase-positive staphylococci	Staphylococcus aureus coagulase positive	not detected	AFNOR 3M-01/9-04/03 B
	Wynants et al 2018	Frass	Frass	EXT-NL residue 7 days	n = 3 to 9	caoagulase-positive staphylococci	Staphylococcus aureus coagulase positive	not detected	AFNOR 3M-01/9-04/03 B
	Wynants et al 2018	Frass	Frass	EXT-NL residue 14 days	n = 3 to 9	caoagulase-positive staphylococci	Staphylococcus aureus coagulase positive	not detected	AFNOR 3M-01/9-04/03 B
	Wynants et al 2018	Frass	Frass	EXT-CH residue 7 days	n = 3 to 9	caoagulase-positive staphylococci	Staphylococcus aureus coagulase positive	not detected ("detection limit was set from 1000 to 10,000 cfu/g")	ISO 6888-2
	Wynants et al 2018	Frass	Frass	EXT-CH residue 13 days	n = 3 to 9	caoagulase-positive staphylococci	Staphylococcus aureus coagulase positive	not detected ("detection limit was set from 1000 to 10,000 cfu/g")	ISO 6888-2
	Wynants et al 2018	Frass	Frass	EXT-CH residue 19 days	n = 3 to 9	caoagulase-positive staphylococci	Staphylococcus aureus coagulase positive	not detected ("detection limit was set from 1000 to 10,000 cfu/g")	ISO 6888-2
	Wynants et al 2018	Raw	Raw	EXT-BE larvae 7 days	n = 3 to 9	caoagulase-positive staphylococci	Staphylococcus aureus coagulase positive	not detected	AFNOR 3M-01/9-04/03 B
	Wynants et al 2018	Raw	Raw	EXT-BE larvae 14 days	n = 3 to 9	caoagulase-positive staphylococci	Staphylococcus aureus coagulase positive	not detected	AFNOR 3M-01/9-04/03 B
	Wynants et al 2018	Raw	Raw	EXT-BE larvae 21 days	n = 3 to 9	caoagulase-positive staphylococci	Staphylococcus aureus coagulase positive	not detected	AFNOR 3M-01/9-04/03 B
	Wynants et al 2018	Raw	Raw	EXT-NL larvae 7 days	n = 3 to 9	caoagulase-positive staphylococci	Staphylococcus aureus coagulase positive	not detected	AFNOR 3M-01/9-04/03 B
	Wynants et al 2018	Raw	Raw	EXT-NL larvae 14 days	n = 3 to 9	caoagulase-positive staphylococci	Staphylococcus aureus coagulase positive	not detected	AFNOR 3M-01/9-04/03 B
	Wynants et al 2018	Raw	Raw	EXT-CH larvae 7 days	n = 3 to 9	caoagulase-positive staphylococci	Staphylococcus aureus coagulase positive	not detected	ISO 6888-2
	Wynants et al 2018	Raw	Raw	EXT-CH larvae 13 days	n = 3 to 9	caoagulase-positive staphylococci	Staphylococcus aureus coagulase positive	not detected	ISO 6888-2
	Wynants et al 2018	Raw	Raw	EXT-CH larvae 19 days	n = 3 to 9	caoagulase-positive staphylococci	Staphylococcus aureus coagulase positive	not detected	ISO 6888-2
	Wynants et al 2018	Raw	Raw	EXT-BE larvae 21 days	n = 3 to 9	Fungi	Yeasts/molds	3.8	Dichloran Rose Bengal Chloramphenicol agar 25°C 6 days
	Wynants et al 2018	Raw	Raw	Larvae at harvest EXT-CH	n = 3 to 9	Fungi	Yeasts/molds	< 3,1 ± 0,4	Dichloran Rose Bengal Chloramphenicol agar 25°C 6 days
	Wynants et al 2018	Frass	Frass	EXT-BE residue 21 days	n = 3 to 9	Fungi	Yeasts/molds	4.8	Dichloran Rose Bengal Chloramphenicol agar 25°C 6 days
	Wynants et al 2018	Frass	Frass	Residue at harvest LAB4	n = 3 to 9	Fungi	Yeasts/molds	< 4,0 ± 0,0	Dichloran Rose Bengal Chloramphenicol agar 25°C 6 days
	Wynants et al 2018	Frass	Frass	Residue at harvest EXT-CH	n = 3 to 9	Fungi	Yeasts/molds	3,6 ± 0,5	Dichloran Rose Bengal Chloramphenicol agar 25°C 6 days
	Wynants et al 2018	Frass	Frass	EXT-CH residue 19 days	n = 3 to 9	Fungi	Yeasts/molds	3,6 ± 0,5	Dichloran Rose Bengal Chloramphenicol agar 25°C 6 days
	Wynants et al 2018	Frass	Frass	Residue at harvest EXT-NL	n = 3 to 9	Fungi	Yeasts/molds	3,7 ± 0,1	Dichloran Rose Bengal Chloramphenicol agar 25°C 6 days
	Wynants et al 2018	Frass	Frass	EXT-NL residue 14 days	n = 3 to 9	Fungi	Yeasts/molds	3,7 ± 0,1	Dichloran Rose Bengal Chloramphenicol agar 25°C 6 days
	Wynants et al 2018	Frass	Frass	Residue at harvest LAB1	n = 3 to 9	Fungi	Yeasts/molds	5,1 ± 0,2	Dichloran Rose Bengal Chloramphenicol agar 25°C 6 days
	Wynants et al 2018	Frass	Frass	EXT-NL residue 7 days	n = 3 to 9	Fungi	Yeasts/molds	6,2 ± 0,2	Dichloran Rose Bengal Chloramphenicol agar 25°C 6 days
	Wynants et al 2018	Frass	Frass	Residue at harvest EXT-BE	n = 3 to 9	Fungi	Yeasts/molds	6,3 ± 1,3	Dichloran Rose Bengal Chloramphenicol agar 25°C 6 days
	Wynants et al 2018	Frass	Frass	EXT-CH residue 13 days	n = 3 to 9	Fungi	Yeasts/molds	6,5 ± 0,4	Dichloran Rose Bengal Chloramphenicol agar 25°C 6 days
	Wynants et al 2018	Frass	Frass	Residue at harvest LAB2	n = 3 to 9	Fungi	Yeasts/molds	6,7 ± 1,3	Dichloran Rose Bengal Chloramphenicol agar 25°C 6 days
	Wynants et al 2018	Frass	Frass	EXT-BE residue 14 days	n = 3 to 9	Fungi	Yeasts/molds	7,0 ± 0,2	Dichloran Rose Bengal Chloramphenicol agar 25°C 6 days
	Wynants et al 2018	Frass	Frass	EXT-CH residue 7 days	n = 3 to 9	Fungi	Yeasts/molds	7,1 ± 0,9	Dichloran Rose Bengal Chloramphenicol agar 25°C 6 days
	Wynants et al 2018	Frass	Frass	EXT-BE residue 7 days	n = 3 to 9	Fungi	Yeasts/molds	7,6 ± 0,5	Dichloran Rose Bengal Chloramphenicol agar 25°C 6 days
	Wynants et al 2018	Frass	Frass	Residue at harvest LAB3	n = 3 to 9	Fungi	Yeasts/molds	7,8 ± 0,1	Dichloran Rose Bengal Chloramphenicol agar 25°C 6 days
	Wynants et al 2018	Raw	Raw	EXT-CH larvae 19 days	n = 3 to 9	Fungi	Yeasts/molds	< 3,1 ± 0,4	Dichloran Rose Bengal Chloramphenicol agar 25°C 6 days
	Wynants et al 2018	Raw	Raw	Larvae at harvest EXT-NL	n = 3 to 9	Fungi	Yeasts/molds	3,5 ± 0,6	Dichloran Rose Bengal Chloramphenicol agar 25°C 6 days
	Wynants et al 2018	Raw	Raw	EXT-NL larvae 14 days	n = 3 to 9	Fungi	Yeasts/molds	3,5 ± 0,6	Dichloran Rose Bengal Chloramphenicol agar 25°C 6 days
	Wynants et al 2018	Raw	Raw	Larvae at harvest LAB4	n = 3 to 9	Fungi	Yeasts/molds	4,0 ± 1,2	Dichloran Rose Bengal Chloramphenicol agar 25°C 6 days
	Wynants et al 2018	Raw	Raw	Larvae at harvest EXT-BE	n = 3 to 9	Fungi	Yeasts/molds	4,9 ± 1,0	Dichloran Rose Bengal Chloramphenicol agar 25°C 6 days
	Wynants et al 2018	Raw	Raw	EXT-BE larvae 14 days	n = 3 to 9	Fungi	Yeasts/molds	5,0 ± 0,9	Dichloran Rose Bengal Chloramphenicol agar 25°C 6 days
	Wynants et al 2018	Raw	Raw	EXT-NL larvae 7 days	n = 3 to 9	Fungi	Yeasts/molds	5,4 ± 0,2	Dichloran Rose Bengal Chloramphenicol agar 25°C 6 days
	Wynants et al 2018	Raw	Raw	Larvae at harvest LAB1	n = 3 to 9	Fungi	Yeasts/molds	6,1 ± 0,7	Dichloran Rose Bengal Chloramphenicol agar 25°C 6 days
	Wynants et al 2018	Raw	Raw	Larvae at harvest LAB2	n = 3 to 9	Fungi	Yeasts/molds	6,2 ± 0,7	Dichloran Rose Bengal Chloramphenicol agar 25°C 6 days
	Wynants et al 2018	Raw	Raw	EXT-CH larvae 13 days	n = 3 to 9	Fungi	Yeasts/molds	6,4 ± 0,3	Dichloran Rose Bengal Chloramphenicol agar 25°C 6 days
	Wynants et al 2018	Raw	Raw	EXT-CH larvae 7 days	n = 3 to 9	Fungi	Yeasts/molds	6,6 ± 0,8	Dichloran Rose Bengal Chloramphenicol agar 25°C 6 days
	Wynants et al 2018	Raw	Raw	Larvae at harvest LAB3	n = 3 to 9	Fungi	Yeasts/molds	6,8 ± 0,2	Dichloran Rose Bengal Chloramphenicol agar 25°C 6 days
	Wynants et al 2018	Raw	Raw	EXT-BE larvae 7 days	n = 3 to 9	Fungi	Yeasts/molds	7,1 ± 0,6	Dichloran Rose Bengal Chloramphenicol agar 25°C 6 days
	Nyangena et al 2020	Raw	Raw	washed with chilled tap-water (4 ◦C)	3	Yeast and mould	Yeasts/molds	7.6	Potato Dextrose Agar (PDA) acidified with sterile 10% tartaric Aci - d25 ◦C for 72 h
	Wynants et al 2018	Substrate	Substrate	Phase I susbtrate EXT-CH	n = 3 to 9	Fungi	Yeasts/molds	< 2,0 ± 0,1	Dichloran Rose Bengal Chloramphenicol agar 25°C 6 days
	Wynants et al 2018	Substrate	Substrate	Phase 2 susbtrate LAB3	n = 3 to 9	Fungi	Yeasts/molds	2,3 ± 0,1	Dichloran Rose Bengal Chloramphenicol agar 25°C 6 days
	Wynants et al 2018	Substrate	Substrate	Phase I susbtrate EXT-NL	n = 3 to 9	Fungi	Yeasts/molds	2,8 ± 0,2	Dichloran Rose Bengal Chloramphenicol agar 25°C 6 days
	Wynants et al 2018	Substrate	Substrate	Phase I susbtrate LAB1	n = 3 to 9	Fungi	Yeasts/molds	3,2 ± 0,2	Dichloran Rose Bengal Chloramphenicol agar 25°C 6 days
	Wynants et al 2018	Substrate	Substrate	Phase 2 susbtrate LAB1	n = 3 to 9	Fungi	Yeasts/molds	3,3 ± 0,1	Dichloran Rose Bengal Chloramphenicol agar 25°C 6 days
	Wynants et al 2018	Substrate	Substrate	Phase I susbtrate LAB2	n = 3 to 9	Fungi	Yeasts/molds	3,4 ± 0,2	Dichloran Rose Bengal Chloramphenicol agar 25°C 6 days
	Wynants et al 2018	Substrate	Substrate	Phase I susbtrate LAB3	n = 3 to 9	Fungi	Yeasts/molds	3,5 ± 0,2	Dichloran Rose Bengal Chloramphenicol agar 25°C 6 days
	Wynants et al 2018	Substrate	Substrate	Phase I susbtrate LAB4	n = 3 to 9	Fungi	Yeasts/molds	4,1 ± 0,1	Dichloran Rose Bengal Chloramphenicol agar 25°C 6 days
	Wynants et al 2018	Substrate	Substrate	Phase 2 susbtrate EXT-NL	n = 3 to 9	Fungi	Yeasts/molds	4,3 ± 0,1	Dichloran Rose Bengal Chloramphenicol agar 25°C 6 days
	Wynants et al 2018	Substrate	Substrate	Phase 2 susbtrate LAB4	n = 3 to 9	Fungi	Yeasts/molds	4,9 ± 0,9	Dichloran Rose Bengal Chloramphenicol agar 25°C 6 days
	Wynants et al 2018	Substrate	Substrate	Phase 2 susbtrate EXT-BE	n = 3 to 9	Fungi	Yeasts/molds	5,2 ± 1,3	Dichloran Rose Bengal Chloramphenicol agar 25°C 6 days
	Wynants et al 2018	Substrate	Substrate	Phase 2 susbtrate LAB2	n = 3 to 9	Fungi	Yeasts/molds	5,5 ± 0,1	Dichloran Rose Bengal Chloramphenicol agar 25°C 6 days
	Wynants et al 2018	Substrate	Substrate	Phase 2 susbtrate EXT-CH	n = 3 to 9	Fungi	Yeasts/molds	5,5 ± 0,6	Dichloran Rose Bengal Chloramphenicol agar 25°C 6 days
	Wynants et al 2018	Substrate	Substrate	Phase I susbtrate EXT-BE	n = 3 to 9	Fungi	Yeasts/molds	5,9 ± 0,1	Dichloran Rose Bengal Chloramphenicol agar 25°C 6 days
	Nyangena et al 2020	Boiled	Heat-treated	96 ◦C for 5 min	3	Yeast and mould	Yeasts/molds	0	Potato Dextrose Agar (PDA) acidified with sterile 10% tartaric Aci - d25 ◦C for 72 h
	Nyangena et al 2020	Toasted	Dried	stainless pan, over an open flame and heated to about 150 ◦C, 5 min, regular turning	3	Yeast and mould	Yeasts/molds	0	Potato Dextrose Agar (PDA) acidified with sterile 10% tartaric Aci - d25 ◦C for 72 h
	Nyangena et al 2020	Solar-dried	Dried	solar dryer left to dry to constant weight in 2–3 days	3	Yeast and mould	Yeasts/molds	6.5	Potato Dextrose Agar (PDA) acidified with sterile 10% tartaric Aci - d25 ◦C for 72 h
	Nyangena et al 2020	Oven-dried	Dried	air-oven dryer maintained at 60 ◦C and dried to constant weight in 2–3 days	3	Yeast and mould	Yeasts/molds	4.2	Potato Dextrose Agar (PDA) acidified with sterile 10% tartaric Aci - d25 ◦C for 72 h
	Nyangena et al 2020	Boiled + Solar-dried	Dried	96 ◦C for 5 min + solar dryer left to dry to constant weight in 2–3 days	3	Yeast and mould	Yeasts/molds	0	Potato Dextrose Agar (PDA) acidified with sterile 10% tartaric Aci - d25 ◦C for 72 h
	Nyangena et al 2020	Toasted + Solar-dried	Dried	stainless pan, over an open flame and heated to about 150 ◦C, 5 min, regular turning + solar dryer left to dry to constant weight in 2–3 days	3	Yeast and mould	Yeasts/molds	0	Potato Dextrose Agar (PDA) acidified with sterile 10% tartaric Aci - d25 ◦C for 72 h
	Nyangena et al 2020	Boiled + Oven-dried	Dried	96 ◦C for 5 min + air-oven dryer maintained at 60 ◦C and dried to constant weight in 2–3 days	3	Yeast and mould	Yeasts/molds	0	Potato Dextrose Agar (PDA) acidified with sterile 10% tartaric Aci - d25 ◦C for 72 h
	Nyangena et al 2020	Toasted + Oven-dried	Dried	stainless pan, over an open flame and heated to about 150 ◦C, 5 min, regular turning + air-oven dryer maintained at 60 ◦C and dried to constant weight in 2–3 days	3	Yeast and mould	Yeasts/molds	0	Potato Dextrose Agar (PDA) acidified with sterile 10% tartaric Aci - d25 ◦C for 72 h
	Van Looveren et al 2022a	Frass	Frass	untreated	3	Total viable count	Aerobic mesophilic total viable count	9,5 ± 0,1	PCA 30°C 72h
	Van Looveren et al 2022a	Frass	Frass	untreated	3	Enterobacteriaceae	Enterobacteriaceae	7,7 ± 1,0	Violet Red Bile Agar plates 37°C 24h
	Van Looveren et al 2022a	Frass	Frass	untreated	3	Lactic acid bacteria	Lactic Acid Bacteria	8,1 ± 0,1	De Man, Rogosa and Sharpe agar 30°C 72h
	Van Looveren et al 2022a	Frass	Frass	untreated	3	Aerobic endospores	Aerobic mesophilic spore forming bacteria	6,2 ± 1,2	80 °C for 10 min, PCA 37 °C for 24 h
	Van Looveren et al 2022a	Frass	Frass	untreated	3	Yeast and molds	Yeasts/molds	4,4 ± 0,3	series and plating on PCA and incubation at 37 ◦C for 24 h for aerobic endospores
	Van Looveren et al 2022a	Frass	Frass	untreated	3	Sulphite-reducing clostridia	Sulfite reducing anaerobes	<1,0	Iron Sulphite agar 37°C 48h
	Van Looveren et al 2022a	Frass	Frass	untreated	3	Total Clostridium perfringens	Clostridium perfringens	<1,0	Tryptose Sulphite Cycloserine agar supplemented with D-cycloserine (200 mg/500 ml TSC) 37°C 24h anaerobic incubation, confirmation in lactose sulphite broth 24h 46°C
	Van Looveren et al 2022a	Frass	Frass	untreated	3	Clostridum perfringens endospores	Clostridium perfringens	<1,0	80°C 10 min, TSC and anaerobic incubation at 37 °C for 24 h, confirmation in lactose sulphite broth 24h 46°C
	Van Looveren et al 2022a	Frass	Frass	untreated	3	Salmonella spp.	Salmonella spp.	<2,0	chromogenic RAPID′ Salmonella agar, incubated at 37 °C for 24 h
	Van Looveren et al 2022a	Frass	Frass	untreated	3	Coagulase-positive staphylococci	Staphylococcus aureus coagulase positive	7,5 ± 0,0	Vogel-Johnson agar with 1% potassium tellurite solution (20 mL/L VJA)
	Van Looveren et al 2022a	Frass	Frass	before heat treatment, uninoculated	6	Total Viable Count	Aerobic mesophilic total viable count	9,2 ± 0,2	PCA 30°C 72h
	Van Looveren et al 2022a	Frass	Frass	before heat treatment, uninoculated	6	Aerobic Endospores	Aerobic mesophilic spore forming bacteria	5,3 ± 0,0	80 °C for 10 min, PCA 37 °C for 24 h
	Van Looveren et al 2022a	Frass	Frass	before heat treatment, uninoculated	6	Entero-Bacteriaceae	Enterobacteriaceae	7,1 ± 0,6	Violet Red Bile Agar plates 37°C 24h
	Van Looveren et al 2022a	Frass	Frass	before heat treatment, uninoculated	6	Salmonella spp.	Salmonella spp.	n.d.	chromogenic RAPID′ Salmonella agar, incubated at 37 °C for 24 h
	Van Looveren et al 2022a	Frass	Frass	before heat treatment, uninoculated	6	Total Clostridium perfringens	Clostridium perfringens	n.d.	Tryptose Sulphite Cycloserine agar supplemented with D-cycloserine (200 mg/500 ml TSC) 37°C 24h anaerobic incubation, confirmation in lactose sulphite broth 24h 46°C
	Van Looveren et al 2022a	Frass	Frass	before heat treatment, uninoculated	6	Clostridum perfringens Endospores	Clostridium perfringens	n.d.	80°C 10 min, TSC and anaerobic incubation at 37 °C for 24 h, confirmation in lactose sulphite broth 24h 46°C
	Van Looveren et al 2022a	Frass	Frass	70°C 60 min water bath, uninoculated	6	Total Viable Count	Aerobic mesophilic total viable count	8,5 ± 0,3	PCA 30°C 72h
	Van Looveren et al 2022a	Frass	Frass	70°C 60 min water bath, uninoculated	6	Aerobic Endospores	Aerobic mesophilic spore forming bacteria	5,3 ± 0,3	80 °C for 10 min, PCA 37 °C for 24 h
	Van Looveren et al 2022a	Frass	Frass	70°C 60 min water bath, uninoculated	6	Entero-Bacteriaceae	Enterobacteriaceae	<1,0	Violet Red Bile Agar plates 37°C 24h
	Van Looveren et al 2022a	Frass	Frass	70°C 60 min water bath, uninoculated	6	Salmonella spp.	Salmonella spp.	n.d.	chromogenic RAPID′ Salmonella agar, incubated at 37 °C for 24 h
	Van Looveren et al 2022a	Frass	Frass	70°C 60 min water bath, uninoculated	6	Total Clostridium perfringens	Clostridium perfringens	n.d.	Tryptose Sulphite Cycloserine agar supplemented with D-cycloserine (200 mg/500 ml TSC) 37°C 24h anaerobic incubation, confirmation in lactose sulphite broth 24h 46°C
	Van Looveren et al 2022a	Frass	Frass	70°C 60 min water bath, uninoculated	6	Clostridum perfringens Endospores	Clostridium perfringens	n.d.	80°C 10 min, TSC and anaerobic incubation at 37 °C for 24 h, confirmation in lactose sulphite broth 24h 46°C
	Van Looveren et al 2022b	Potato starch	Substrate	experiment 1	3	Total viable count	Aerobic mesophilic total viable count	4,8 ± 0,0	PCA 30°C 72h
	Van Looveren et al 2022b	Potato starch	Substrate	experiment 1	3	Aerobic endospores	Aerobic mesophilic spore forming bacteria	3,8 ± 0,0	80 °C for 10 min, PCA 37 °C for 24 h
	Van Looveren et al 2022b	Potato starch	Substrate	experiment 1	3	Total Clostridium perfringens	Clostridium perfringens	2,3 ± 0,3	Tryptose Sulphite Cycloserine agar supplemented with D-cycloserine (200 mg/500 ml TSC) 37°C 24h anaerobic incubation, confirmation in lactose sulphite broth 24h 46°C
	Van Looveren et al 2022b	Potato starch	Substrate	experiment 1	3	Clostridiul perfringens endospores	Clostridium perfringens	1,4 ± 0,1	80°C 10 min, TSC and anaerobic incubation at 37 °C for 24 h, confirmation in lactose sulphite broth 24h 46°C
	Van Looveren et al 2022b	WPPP	Substrate	wheat-and-potato-processing-product, experiment 1	3	Total viable count	Aerobic mesophilic total viable count	5,3 ± 0,0	PCA 30°C 72h
	Van Looveren et al 2022b	WPPP	Substrate	wheat-and-potato-processing-product, experiment 1	3	Aerobic endospores	Aerobic mesophilic spore forming bacteria	2,3 ± 0,1	80 °C for 10 min, PCA 37 °C for 24 h
	Van Looveren et al 2022b	WPPP	Substrate	wheat-and-potato-processing-product, experiment 1	3	Total Clostridium perfringens	Clostridium perfringens	<1,2 ± 0,5	Tryptose Sulphite Cycloserine agar supplemented with D-cycloserine (200 mg/500 ml TSC) 37°C 24h anaerobic incubation, confirmation in lactose sulphite broth 24h 46°C
	Van Looveren et al 2022b	WPPP	Substrate	wheat-and-potato-processing-product, experiment 1	3	Clostridiul perfringens endospores	Clostridium perfringens	<1,0 ± 0,0	80°C 10 min, TSC and anaerobic incubation at 37 °C for 24 h, confirmation in lactose sulphite broth 24h 46°C
	Van Looveren et al 2022b	Protein kibbles	Substrate	experiment 1	3	Total viable count	Aerobic mesophilic total viable count	4,3 ± 0,3	PCA 30°C 72h
	Van Looveren et al 2022b	Protein kibbles	Substrate	experiment 1	3	Aerobic endospores	Aerobic mesophilic spore forming bacteria	3,6 ± 0,3	80 °C for 10 min, PCA 37 °C for 24 h
	Van Looveren et al 2022b	Protein kibbles	Substrate	experiment 1	3	Total Clostridium perfringens	Clostridium perfringens	2,0 ± 0,0	Tryptose Sulphite Cycloserine agar supplemented with D-cycloserine (200 mg/500 ml TSC) 37°C 24h anaerobic incubation, confirmation in lactose sulphite broth 24h 46°C
	Van Looveren et al 2022b	Protein kibbles	Substrate	experiment 1	3	Clostridiul perfringens endospores	Clostridium perfringens	1,3 ± 0,3	80°C 10 min, TSC and anaerobic incubation at 37 °C for 24 h, confirmation in lactose sulphite broth 24h 46°C
	Van Looveren et al 2022b	Dried larvae	Dried	experiment 1	3	Total viable count	Aerobic mesophilic total viable count	4,3 ± 0,7	PCA 30°C 72h
	Van Looveren et al 2022b	Dried larvae	Dried	experiment 1	3	Aerobic endospores	Aerobic mesophilic spore forming bacteria	3,9 ± 0,1	80 °C for 10 min, PCA 37 °C for 24 h
	Van Looveren et al 2022b	Dried larvae	Dried	experiment 1	3	Total Clostridium perfringens	Clostridium perfringens	<1,0 ± 0,0	Tryptose Sulphite Cycloserine agar supplemented with D-cycloserine (200 mg/500 ml TSC) 37°C 24h anaerobic incubation, confirmation in lactose sulphite broth 24h 46°C
	Van Looveren et al 2022b	Dried larvae	Dried	experiment 1	3	Clostridiul perfringens endospores	Clostridium perfringens	<1,0 ± 0,0	80°C 10 min, TSC and anaerobic incubation at 37 °C for 24 h, confirmation in lactose sulphite broth 24h 46°C
	Van Looveren et al 2022b	Potato starch	Substrate	experiment 2	3	Total viable count	Aerobic mesophilic total viable count	5,8 ± 0,0	PCA 30°C 72h
	Van Looveren et al 2022b	Potato starch	Substrate	experiment 2	3	Aerobic endospores	Aerobic mesophilic spore forming bacteria	4,1 ± 0,0	80 °C for 10 min, PCA 37 °C for 24 h
	Van Looveren et al 2022b	Potato starch	Substrate	experiment 2	3	Total Clostridium perfringens	Clostridium perfringens	3,0 ± 0,1	Tryptose Sulphite Cycloserine agar supplemented with D-cycloserine (200 mg/500 ml TSC) 37°C 24h anaerobic incubation, confirmation in lactose sulphite broth 24h 46°C
	Van Looveren et al 2022b	Potato starch	Substrate	experiment 2	3	Clostridiul perfringens endospores	Clostridium perfringens	2,5 ± 0,1	80°C 10 min, TSC and anaerobic incubation at 37 °C for 24 h, confirmation in lactose sulphite broth 24h 46°C
	Van Looveren et al 2022b	WPPP	Substrate	wheat-and-potato-processing-product, experiment 2	3	Total viable count	Aerobic mesophilic total viable count	5,3 ± 0,0	PCA 30°C 72h
	Van Looveren et al 2022b	WPPP	Substrate	wheat-and-potato-processing-product, experiment 2	3	Aerobic endospores	Aerobic mesophilic spore forming bacteria	2,2 ± 0,1	80 °C for 10 min, PCA 37 °C for 24 h
	Van Looveren et al 2022b	WPPP	Substrate	wheat-and-potato-processing-product, experiment 2	3	Total Clostridium perfringens	Clostridium perfringens	2,1 ± 0,4	Tryptose Sulphite Cycloserine agar supplemented with D-cycloserine (200 mg/500 ml TSC) 37°C 24h anaerobic incubation, confirmation in lactose sulphite broth 24h 46°C
	Van Looveren et al 2022b	WPPP	Substrate	wheat-and-potato-processing-product, experiment 2	3	Clostridiul perfringens endospores	Clostridium perfringens	<1,0 ± 0,0	80°C 10 min, TSC and anaerobic incubation at 37 °C for 24 h, confirmation in lactose sulphite broth 24h 46°C
	Van Looveren et al 2022b	Protein kibbles	Substrate	experiment 2	3	Total viable count	Aerobic mesophilic total viable count	5,1 ± 0,4	PCA 30°C 72h
	Van Looveren et al 2022b	Protein kibbles	Substrate	experiment 2	3	Aerobic endospores	Aerobic mesophilic spore forming bacteria	3,0 ± 0,5	80 °C for 10 min, PCA 37 °C for 24 h
	Van Looveren et al 2022b	Protein kibbles	Substrate	experiment 2	3	Total Clostridium perfringens	Clostridium perfringens	1,6 ± 0,1	Tryptose Sulphite Cycloserine agar supplemented with D-cycloserine (200 mg/500 ml TSC) 37°C 24h anaerobic incubation, confirmation in lactose sulphite broth 24h 46°C
	Van Looveren et al 2022b	Protein kibbles	Substrate	experiment 2	3	Clostridiul perfringens endospores	Clostridium perfringens	<1,0 ± 0,0	80°C 10 min, TSC and anaerobic incubation at 37 °C for 24 h, confirmation in lactose sulphite broth 24h 46°C
	Van Looveren et al 2022b	Substrate mixture	Substrate	experiment 2	3	Total viable count	Aerobic mesophilic total viable count	4,9 ± 0,1	PCA 30°C 72h
	Van Looveren et al 2022b	Substrate mixture	Substrate	experiment 2	3	Aerobic endospores	Aerobic mesophilic spore forming bacteria	3,9 ± 0,1	80 °C for 10 min, PCA 37 °C for 24 h
	Van Looveren et al 2022b	Substrate mixture	Substrate	experiment 2	3	Total Clostridium perfringens	Clostridium perfringens	1,7 ± 0,3	Tryptose Sulphite Cycloserine agar supplemented with D-cycloserine (200 mg/500 ml TSC) 37°C 24h anaerobic incubation, confirmation in lactose sulphite broth 24h 46°C
	Van Looveren et al 2022b	Substrate mixture	Substrate	experiment 2	3	Clostridiul perfringens endospores	Clostridium perfringens	1,7 ± 0,1	80°C 10 min, TSC and anaerobic incubation at 37 °C for 24 h, confirmation in lactose sulphite broth 24h 46°C
	Van Looveren et al 2022b	Starter larvae	Raw	experiment 2	3	Total viable count	Aerobic mesophilic total viable count	9,5 ± 0,1	PCA 30°C 72h
	Van Looveren et al 2022b	Starter larvae	Raw	experiment 2	3	Aerobic endospores	Aerobic mesophilic spore forming bacteria	2,5 ± 0,1	80 °C for 10 min, PCA 37 °C for 24 h
	Van Looveren et al 2022b	Starter larvae	Raw	experiment 2	3	Total Clostridium perfringens	Clostridium perfringens	<1,0 ± 0,0	Tryptose Sulphite Cycloserine agar supplemented with D-cycloserine (200 mg/500 ml TSC) 37°C 24h anaerobic incubation, confirmation in lactose sulphite broth 24h 46°C
	Van Looveren et al 2022b	Starter larvae	Raw	experiment 2	3	Clostridiul perfringens endospores	Clostridium perfringens	<1,0 ± 0,0	80°C 10 min, TSC and anaerobic incubation at 37 °C for 24 h, confirmation in lactose sulphite broth 24h 46°C
	Van Looveren et al 2022b	Harvested larvae	Raw	experiment 2	3	Total viable count	Aerobic mesophilic total viable count	8,2 ± 0,1	PCA 30°C 72h
	Van Looveren et al 2022b	Harvested larvae	Raw	experiment 2	3	Aerobic endospores	Aerobic mesophilic spore forming bacteria	3,2 ± 0,1	80 °C for 10 min, PCA 37 °C for 24 h
	Van Looveren et al 2022b	Harvested larvae	Raw	experiment 2	3	Total Clostridium perfringens	Clostridium perfringens	<1,0 ± 0,0	Tryptose Sulphite Cycloserine agar supplemented with D-cycloserine (200 mg/500 ml TSC) 37°C 24h anaerobic incubation, confirmation in lactose sulphite broth 24h 46°C
	Van Looveren et al 2022b	Harvested larvae	Raw	experiment 2	3	Clostridiul perfringens endospores	Clostridium perfringens	<1,0 ± 0,0	80°C 10 min, TSC and anaerobic incubation at 37 °C for 24 h, confirmation in lactose sulphite broth 24h 46°C
	Van Looveren et al 2022b	Residue	Frass	experiment 2	3	Total viable count	Aerobic mesophilic total viable count	8,7 ± 0,1	PCA 30°C 72h
	Van Looveren et al 2022b	Residue	Frass	experiment 2	3	Aerobic endospores	Aerobic mesophilic spore forming bacteria	5,0 ± 0,1	80 °C for 10 min, PCA 37 °C for 24 h
	Van Looveren et al 2022b	Residue	Frass	experiment 2	3	Total Clostridium perfringens	Clostridium perfringens	2,2 ± 0,1	Tryptose Sulphite Cycloserine agar supplemented with D-cycloserine (200 mg/500 ml TSC) 37°C 24h anaerobic incubation, confirmation in lactose sulphite broth 24h 46°C
	Van Looveren et al 2022b	Residue	Frass	experiment 2	3	Clostridiul perfringens endospores	Clostridium perfringens	1,5 ± 0,1	80°C 10 min, TSC and anaerobic incubation at 37 °C for 24 h, confirmation in lactose sulphite broth 24h 46°C
	Van Looveren et al 2022b	Dried larvae	Dried	experiment 2	3	Total viable count	Aerobic mesophilic total viable count	4,3 ± 0,2	PCA 30°C 72h
	Van Looveren et al 2022b	Dried larvae	Dried	experiment 2	3	Aerobic endospores	Aerobic mesophilic spore forming bacteria	3,3 ± 0,5	80 °C for 10 min, PCA 37 °C for 24 h
	Van Looveren et al 2022b	Dried larvae	Dried	experiment 2	3	Total Clostridium perfringens	Clostridium perfringens	<1,0 ± 0,0	Tryptose Sulphite Cycloserine agar supplemented with D-cycloserine (200 mg/500 ml TSC) 37°C 24h anaerobic incubation, confirmation in lactose sulphite broth 24h 46°C
	Van Looveren et al 2022b	Dried larvae	Dried	experiment 2	3	Clostridiul perfringens endospores	Clostridium perfringens	<1,0 ± 0,0	80°C 10 min, TSC and anaerobic incubation at 37 °C for 24 h, confirmation in lactose sulphite broth 24h 46°C
	Van Looveren et al 2022b	Stored dried larvae	Dried	experiment 2 (two weeks of storage at room temperature)	3	Total viable count	Aerobic mesophilic total viable count	4,7 ± 0,1	PCA 30°C 72h
	Van Looveren et al 2022b	Stored dried larvae	Dried	experiment 2 (two weeks of storage at room temperature)	3	Aerobic endospores	Aerobic mesophilic spore forming bacteria	2,9 ± 0,0	80 °C for 10 min, PCA 37 °C for 24 h
	Van Looveren et al 2022b	Stored dried larvae	Dried	experiment 2 (two weeks of storage at room temperature)	3	Total Clostridium perfringens	Clostridium perfringens	<1,0 ± 0,0	Tryptose Sulphite Cycloserine agar supplemented with D-cycloserine (200 mg/500 ml TSC) 37°C 24h anaerobic incubation, confirmation in lactose sulphite broth 24h 46°C
	Van Looveren et al 2022b	Stored dried larvae	Dried	experiment 2 (two weeks of storage at room temperature)	3	Clostridiul perfringens endospores	Clostridium perfringens	<1,0 ± 0,0	80°C 10 min, TSC and anaerobic incubation at 37 °C for 24 h, confirmation in lactose sulphite broth 24h 46°C
